# Supplementary material for: Bis[5-(2-naphth­yl)-1H-pyrazole-κN 2]silver(I) nitrate
Source: Acta Crystallogr Sect E Struct Rep Online. 2009 Jul 25;65(Pt 8):m980. doi: 10.1107/S1600536809028645 (PMC2977284; doi:10.1107/S1600536809028645)
Supplement: Supplementary file 1 [file e-65-0m980-sup1.cif]

##############################################################################
###                                                                        ###
###        Electronic paper (Acta Crystallographica Section E)             ###
###                                                                        ###
##############################################################################
#                                                                            #
# This CIF contains the data in a paper accepted for publication in Acta     #
# Crystallographica Section E. It conforms to the requirements of Notes      #
# for Authors for Section E, and has been peer reviewed under the auspices   #
# of the IUCr Commission on Journals.                                        #
#                                                                            #
# Full details of the Crystallographic Information File format               #
# are given in the paper "The Crystallographic Information File (CIF):       #
# a New Standard Archive File for Crystallography" by S. R. Hall, F. H.      #
# Allen and I. D. Brown [Acta Cryst. (1991), A47, 655-685].                  #
#                                                                            #
# The current version of the core CIF dictionary is obtainable from          #
# ftp://ftp.iucr.org/pub/cif_core.dic. The current version number is 2.4.    #
#                                                                            #
# Software is freely available for graphical display of the structure(s) in  #
# this CIF.  For information consult the CIF home page http://www.iucr.org/  #
# cif/home.html                                                              #
#                                                                            #
# This file may be used for bona fide research purposes within the           #
# scientific community so long as proper attribution is given to the journal # 
# article from which it was obtained.                                        #
#                                                                            #
##############################################################################
                                             
data_I
_audit_creation_method     SHELXL-97
_chemical_name_systematic
;
Bis[5-(2-naphthyl)-1<i>H</i>-pyrazole-\k<i>N</i>^2^]silver(I) nitrate
;
_chemical_name_common     ?
_chemical_formula_moiety     'C26 H20 Ag N4 +, N O3 -'
_chemical_formula_sum     'C26 H20 Ag N5 O3'
_chemical_formula_iupac     '[Ag (C13 H10 N2)2] N O3'
_chemical_formula_weight     558.34
_chemical_melting_point     ?
_symmetry_cell_setting     Monoclinic
_symmetry_space_group_name_H-M     'C 2'
_symmetry_space_group_name_Hall     'C 2y'
loop_
    _symmetry_equiv_pos_as_xyz
    'x, y, z'
    '-x, y, -z'
    'x+1/2, y+1/2, z'
    '-x+1/2, y+1/2, -z'
_cell_length_a     13.911(6)
_cell_length_b     7.3400(10)
_cell_length_c     12.669(5)
_cell_angle_alpha     90.00
_cell_angle_beta     113.43(2)
_cell_angle_gamma     90.00
_cell_volume     1186.9(7)
_cell_formula_units_Z     2
_cell_measurement_reflns_used     2056
_cell_measurement_theta_min     1.75
_cell_measurement_theta_max     27.52
_cell_measurement_temperature     291(2)
_exptl_crystal_description     Block
_exptl_crystal_colour     Colorless
_exptl_crystal_size_max     0.20
_exptl_crystal_size_mid     0.18
_exptl_crystal_size_min     0.16
_exptl_crystal_density_diffrn     1.562
_exptl_crystal_density_meas     ?
_exptl_crystal_density_method     'not measured'
_exptl_crystal_F_000     564
_exptl_absorpt_coefficient_mu     0.888
_exptl_absorpt_correction_type     Multi-scan
_exptl_absorpt_process_details     '(ABSCOR; Higashi, 1995)'
_exptl_absorpt_correction_T_min     0.8425
_exptl_absorpt_correction_T_max     0.8710
_diffrn_ambient_temperature     291(2)
_diffrn_radiation_type     MoK\a
_diffrn_radiation_wavelength     0.71073
_diffrn_radiation_source     'fine-focus sealed tube'
_diffrn_radiation_monochromator     graphite
_diffrn_measurement_device_type     'Rigaku R-AXIS RAPID IP'
_diffrn_measurement_method     \w
_diffrn_detector_area_resol_mean     ?
_diffrn_reflns_number     2268
_diffrn_reflns_av_R_equivalents     0.0606
_diffrn_reflns_av_sigmaI/netI     0.0481
_diffrn_reflns_theta_min     1.75
_diffrn_reflns_theta_max     27.52
_diffrn_reflns_theta_full     27.52
_diffrn_measured_fraction_theta_max     0.944
_diffrn_measured_fraction_theta_full     0.944
_diffrn_reflns_limit_h_min     -17
_diffrn_reflns_limit_h_max     8
_diffrn_reflns_limit_k_min     -9
_diffrn_reflns_limit_k_max     7
_diffrn_reflns_limit_l_min     -14
_diffrn_reflns_limit_l_max     16
_diffrn_standards_number     0
_diffrn_standards_interval_count     0
_diffrn_standards_interval_time     0
_diffrn_standards_decay_%     0
_reflns_number_total     2056
_reflns_number_gt     1752
_reflns_threshold_expression     I>2\s(I)
_refine_ls_structure_factor_coef     Fsqd
_refine_ls_matrix_type     full
_refine_ls_R_factor_all     0.0717
_refine_ls_R_factor_gt     0.0610
_refine_ls_wR_factor_gt     0.1594
_refine_ls_wR_factor_ref     0.1738
_refine_ls_goodness_of_fit_ref     1.094
_refine_ls_restrained_S_all     1.092
_refine_ls_number_reflns     2056
_refine_ls_number_parameters     179
_refine_ls_number_restraints     32
_refine_ls_hydrogen_treatment     constr
_refine_ls_weighting_scheme     calc
_refine_ls_weighting_details
         'calc w=1/[\s^2^(Fo^2^)+(0.1009P)^2^+2.0218P] where P=(Fo^2^+2Fc^2^)/3'
_atom_sites_solution_hydrogens     geom
_atom_sites_solution_primary     direct
_atom_sites_solution_secondary     difmap
_refine_ls_shift/su_max     0.001
_refine_ls_shift/su_mean     0.001
_refine_diff_density_max     0.361
_refine_diff_density_min     -0.481
_refine_ls_extinction_method     'SHELXL97 (Sheldrick, 2008)'
_refine_ls_extinction_coef     0.010(2)
_refine_ls_extinction_expression
                                  'Fc^*^=kFc[1+0.001xFc^2^\l^3^/sin(2\q)]^-1/4^'
_refine_ls_abs_structure_details     'Flack (1983), 353 Friedel pairs'
_refine_ls_abs_structure_Flack     0.33(8)
loop_
    _atom_type_symbol
    _atom_type_description
    _atom_type_scat_dispersion_real
    _atom_type_scat_dispersion_imag
    _atom_type_scat_source
    'C' 'C' 0.0033 0.0016
                         'International Tables Vol C Tables 4.2.6.8 and 6.1.1.4'
    'H' 'H' 0.0000 0.0000
                         'International Tables Vol C Tables 4.2.6.8 and 6.1.1.4'
    'N' 'N' 0.0061 0.0033
                         'International Tables Vol C Tables 4.2.6.8 and 6.1.1.4'
    'O' 'O' 0.0106 0.0060
                         'International Tables Vol C Tables 4.2.6.8 and 6.1.1.4'
    'Ag' 'Ag' -0.8971 1.1015
                         'International Tables Vol C Tables 4.2.6.8 and 6.1.1.4'
_computing_data_collection     'RAPID-AUTO (Rigaku, 1998)'
_computing_cell_refinement     'RAPID-AUTO (Rigaku, 1998)'
_computing_data_reduction     'CrystalStructure (Rigaku/MSC, 2002)'
_computing_structure_solution     'SHELXS97 (Sheldrick, 2008)'
_computing_structure_refinement     'SHELXL97 (Sheldrick, 2008)'
_computing_molecular_graphics     'X-SEED (Barbour, 2001)'
_computing_publication_material     'publCIF (Westrip, 2009)'
loop_
    _atom_site_type_symbol
    _atom_site_label
    _atom_site_fract_x
    _atom_site_fract_y
    _atom_site_fract_z
    _atom_site_U_iso_or_equiv
    _atom_site_adp_type
    _atom_site_calc_flag
    _atom_site_refinement_flags
    _atom_site_occupancy
    _atom_site_disorder_assembly
    _atom_site_disorder_group
    Ag Ag1 0.5000 0.5000(2) 0.5000 0.0696(4) Uani d S 1 . .
    O O1 0.5305(13) 0.8398(18) 0.4537(12) 0.079(4) Uani d PDU 0.50 A -1
    O O2 0.4805(13) 1.1184(16) 0.4497(12) 0.078(4) Uani d PDU 0.50 A -1
    O O3 0.4805(13) 0.9378(17) 0.5844(11) 0.079(4) Uani d PDU 0.50 A -1
    N N1 0.6133(6) 0.4563(10) 0.4293(6) 0.060(2) Uani d . 1 A .
    N N2 0.6235(6) 0.2913(10) 0.3832(6) 0.0565(16) Uani d . 1 . .
    H H2 0.5892 0.1907 0.3868 0.068 Uiso calc R 1 A .
    N N3 0.4971(9) 0.9654(11) 0.4961(9) 0.062(3) Uani d PDU 0.50 A -1
    C C1 0.6779(7) 0.5684(15) 0.4085(8) 0.068(2) Uani d . 1 . .
    H H1 0.6879 0.6898 0.4312 0.082 Uiso calc R 1 A .
    C C2 0.7299(7) 0.479(3) 0.3471(7) 0.068(3) Uani d . 1 A .
    H H2A 0.7788 0.5297 0.3225 0.082 Uiso calc R 1 . .
    C C3 0.6928(7) 0.3009(12) 0.3311(7) 0.0546(18) Uani d . 1 A .
    C C4 0.7151(6) 0.1443(12) 0.2722(7) 0.0537(18) Uani d . 1 . .
    C C5 0.6475(6) -0.008(3) 0.2316(6) 0.0616(18) Uani d . 1 A .
    H H5 0.5874 -0.0157 0.2467 0.074 Uiso calc R 1 . .
    C C6 0.6685(8) -0.1416(16) 0.1720(8) 0.070(2) Uani d . 1 . .
    H H6 0.6211 -0.2367 0.1431 0.084 Uiso calc R 1 A .
    C C7 0.7620(8) -0.1405(17) 0.1522(8) 0.067(2) Uani d . 1 A .
    C C8 0.7883(9) -0.282(2) 0.0913(9) 0.080(3) Uani d . 1 . .
    H H8 0.7440 -0.3821 0.0639 0.096 Uiso calc R 1 A .
    C C9 0.8788(10) -0.271(2) 0.0733(9) 0.096(4) Uani d . 1 A .
    H H9 0.8948 -0.3637 0.0328 0.115 Uiso calc R 1 . .
    C C10 0.9456(8) -0.130(3) 0.1125(10) 0.094(4) Uani d . 1 . .
    H H10 1.0069 -0.1275 0.0997 0.113 Uiso calc R 1 A .
    C C11 0.9243(6) 0.009(4) 0.1703(6) 0.082(3) Uani d . 1 A .
    H H11 0.9719 0.1039 0.1966 0.098 Uiso calc R 1 . .
    C C12 0.8311(6) 0.014(3) 0.1924(6) 0.060(2) Uani d . 1 . .
    C C13 0.8064(6) 0.1497(16) 0.2520(8) 0.063(2) Uani d . 1 A .
    H H13 0.8519 0.2479 0.2795 0.075 Uiso calc R 1 . .
loop_
    _atom_site_aniso_label
    _atom_site_aniso_U_11
    _atom_site_aniso_U_22
    _atom_site_aniso_U_33
    _atom_site_aniso_U_12
    _atom_site_aniso_U_13
    _atom_site_aniso_U_23
    Ag1 0.0884(6) 0.0661(6) 0.0753(6) 0.000 0.0547(5) 0.000
    O1 0.077(7) 0.070(8) 0.097(8) 0.012(6) 0.043(6) -0.013(7)
    O2 0.089(8) 0.058(7) 0.093(8) 0.009(6) 0.043(7) 0.006(6)
    O3 0.085(7) 0.088(9) 0.076(7) 0.007(6) 0.045(6) 0.005(6)
    N1 0.076(4) 0.052(6) 0.062(4) 0.002(3) 0.039(3) -0.003(3)
    N2 0.072(4) 0.050(4) 0.056(4) -0.001(3) 0.034(4) -0.004(3)
    N3 0.054(4) 0.071(9) 0.067(5) 0.001(10) 0.029(4) -0.005(10)
    C1 0.071(5) 0.074(6) 0.060(5) -0.009(4) 0.027(4) -0.003(4)
    C2 0.068(4) 0.072(9) 0.068(4) -0.003(6) 0.033(3) 0.001(6)
    C3 0.060(4) 0.057(4) 0.054(4) 0.001(3) 0.029(4) 0.004(3)
    C4 0.055(4) 0.053(4) 0.058(5) 0.005(3) 0.028(4) 0.009(4)
    C5 0.071(4) 0.060(5) 0.067(4) 0.008(7) 0.041(3) 0.006(8)
    C6 0.075(5) 0.074(6) 0.064(6) -0.004(5) 0.031(5) 0.002(5)
    C7 0.077(5) 0.085(7) 0.048(5) 0.008(5) 0.034(4) 0.004(4)
    C8 0.090(6) 0.089(8) 0.068(5) 0.011(6) 0.037(5) -0.017(6)
    C9 0.108(9) 0.124(11) 0.065(6) 0.030(8) 0.043(6) -0.015(7)
    C10 0.053(5) 0.160(14) 0.066(6) 0.022(6) 0.019(5) -0.023(7)
    C11 0.053(4) 0.141(10) 0.055(4) 0.004(10) 0.024(3) -0.018(11)
    C12 0.056(3) 0.081(7) 0.044(3) 0.002(7) 0.021(3) 0.003(7)
    C13 0.051(4) 0.091(7) 0.056(5) -0.001(4) 0.032(4) -0.004(4)
loop_
    _geom_bond_atom_site_label_1
    _geom_bond_atom_site_label_2
    _geom_bond_site_symmetry_2
    _geom_bond_distance
    _geom_bond_publ_flag
    Ag1 N1 2_656 2.124(7) ?
    Ag1 N1 . 2.124(7) ?
    Ag1 O1 . 2.634(15) ?
    Ag1 O2 1_545 2.861(13) ?
    O1 N3 . 1.246(10) ?
    O2 N3 . 1.245(10) ?
    O3 N3 . 1.246(10) ?
    N1 C1 . 1.319(12) ?
    N1 N2 . 1.375(10) ?
    N2 C3 . 1.370(11) ?
    N2 H2 . 0.8900 ?
    C1 C2 . 1.416(16) ?
    C1 H1 . 0.9300 ?
    C2 C3 . 1.39(2) ?
    C2 H2A . 0.9300 ?
    C3 C4 . 1.469(12) ?
    C4 C13 . 1.393(11) ?
    C4 C5 . 1.42(2) ?
    C5 C6 . 1.34(2) ?
    C5 H5 . 0.9300 ?
    C6 C7 . 1.419(13) ?
    C6 H6 . 0.9300 ?
    C7 C8 . 1.427(15) ?
    C7 C12 . 1.44(2) ?
    C8 C9 . 1.369(17) ?
    C8 H8 . 0.9300 ?
    C9 C10 . 1.35(2) ?
    C9 H9 . 0.9300 ?
    C10 C11 . 1.35(3) ?
    C10 H10 . 0.9300 ?
    C11 C12 . 1.432(10) ?
    C11 H11 . 0.9300 ?
    C12 C13 . 1.38(2) ?
    C13 H13 . 0.9300 ?
loop_
    _geom_angle_atom_site_label_1
    _geom_angle_atom_site_label_2
    _geom_angle_atom_site_label_3
    _geom_angle_site_symmetry_1
    _geom_angle_site_symmetry_3
    _geom_angle
    _geom_angle_publ_flag
    N1 Ag1 N1 2_656 . 162.6(4) ?
    N1 Ag1 O1 2_656 . 116.7(4) ?
    N1 Ag1 O1 . . 80.6(4) ?
    N1 Ag1 O2 2_656 1_545 85.7(4) ?
    N1 Ag1 O2 . 1_545 77.2(4) ?
    O1 Ag1 O2 . 1_545 152.4(5) ?
    N3 O1 Ag1 . . 119.0(7) ?
    C1 N1 N2 . . 105.7(7) ?
    C1 N1 Ag1 . . 131.9(7) ?
    N2 N1 Ag1 . . 122.0(5) ?
    C3 N2 N1 . . 111.7(7) ?
    C3 N2 H2 . . 124.1 ?
    N1 N2 H2 . . 124.1 ?
    O2 N3 O1 . . 119.7(7) ?
    O2 N3 O3 . . 120.3(7) ?
    O1 N3 O3 . . 120.0(7) ?
    N1 C1 C2 . . 111.1(12) ?
    N1 C1 H1 . . 124.5 ?
    C2 C1 H1 . . 124.5 ?
    C3 C2 C1 . . 105.8(9) ?
    C3 C2 H2A . . 127.1 ?
    C1 C2 H2A . . 127.1 ?
    C2 C3 N2 . . 105.6(7) ?
    C2 C3 C4 . . 132.0(7) ?
    N2 C3 C4 . . 122.4(8) ?
    C13 C4 C5 . . 118.4(8) ?
    C13 C4 C3 . . 117.6(8) ?
    C5 C4 C3 . . 123.9(8) ?
    C6 C5 C4 . . 121.3(7) ?
    C6 C5 H5 . . 119.4 ?
    C4 C5 H5 . . 119.4 ?
    C5 C6 C7 . . 121.2(10) ?
    C5 C6 H6 . . 119.4 ?
    C7 C6 H6 . . 119.4 ?
    C6 C7 C8 . . 122.8(11) ?
    C6 C7 C12 . . 118.1(10) ?
    C8 C7 C12 . . 119.1(9) ?
    C9 C8 C7 . . 119.8(12) ?
    C9 C8 H8 . . 120.1 ?
    C7 C8 H8 . . 120.1 ?
    C10 C9 C8 . . 122.0(11) ?
    C10 C9 H9 . . 119.0 ?
    C8 C9 H9 . . 119.0 ?
    C11 C10 C9 . . 120.7(11) ?
    C11 C10 H10 . . 119.6 ?
    C9 C10 H10 . . 119.6 ?
    C10 C11 C12 . . 122(2) ?
    C10 C11 H11 . . 118.8 ?
    C12 C11 H11 . . 118.8 ?
    C13 C12 C11 . . 124.7(18) ?
    C13 C12 C7 . . 119.2(7) ?
    C11 C12 C7 . . 116.1(17) ?
    C12 C13 C4 . . 121.7(10) ?
    C12 C13 H13 . . 119.2 ?
    C4 C13 H13 . . 119.2 ?
loop_
    _geom_torsion_atom_site_label_1
    _geom_torsion_atom_site_label_2
    _geom_torsion_atom_site_label_3
    _geom_torsion_atom_site_label_4
    _geom_torsion_site_symmetry_1
    _geom_torsion_site_symmetry_2
    _geom_torsion_site_symmetry_3
    _geom_torsion_site_symmetry_4
    _geom_torsion
    _geom_torsion_publ_flag
    N1 Ag1 O1 N3 2_656 . . . 15.5(10) ?
    N1 Ag1 O1 N3 . . . . -166.2(9) ?
    O2 Ag1 O1 N3 1_545 . . . 157.0(11) ?
    N1 Ag1 N1 C1 2_656 . . . -170.0(8) ?
    O1 Ag1 N1 C1 . . . . 15.2(9) ?
    O2 Ag1 N1 C1 1_545 . . . 178.7(9) ?
    N1 Ag1 N1 N2 2_656 . . . 17.3(6) ?
    O1 Ag1 N1 N2 . . . . -157.4(8) ?
    O2 Ag1 N1 N2 1_545 . . . 6.0(6) ?
    C1 N1 N2 C3 . . . . -1.4(10) ?
    Ag1 N1 N2 C3 . . . . 173.0(5) ?
    Ag1 O1 N3 O2 . . . . -157.6(9) ?
    Ag1 O1 N3 O3 . . . . 22.4(10) ?
    N2 N1 C1 C2 . . . . 0.9(10) ?
    Ag1 N1 C1 C2 . . . . -172.6(6) ?
    N1 C1 C2 C3 . . . . -0.2(11) ?
    C1 C2 C3 N2 . . . . -0.7(10) ?
    C1 C2 C3 C4 . . . . 178.6(9) ?
    N1 N2 C3 C2 . . . . 1.3(10) ?
    N1 N2 C3 C4 . . . . -178.1(8) ?
    C2 C3 C4 C13 . . . . 19.2(15) ?
    N2 C3 C4 C13 . . . . -161.6(8) ?
    C2 C3 C4 C5 . . . . -158.6(11) ?
    N2 C3 C4 C5 . . . . 20.6(14) ?
    C13 C4 C5 C6 . . . . -2.1(16) ?
    C3 C4 C5 C6 . . . . 175.7(10) ?
    C4 C5 C6 C7 . . . . 3.3(17) ?
    C5 C6 C7 C8 . . . . 178.5(11) ?
    C5 C6 C7 C12 . . . . -3.4(15) ?
    C6 C7 C8 C9 . . . . 178.8(10) ?
    C12 C7 C8 C9 . . . . 0.8(16) ?
    C7 C8 C9 C10 . . . . 0.7(19) ?
    C8 C9 C10 C11 . . . . -1(2) ?
    C9 C10 C11 C12 . . . . 0(2) ?
    C10 C11 C12 C13 . . . . 179.1(13) ?
    C10 C11 C12 C7 . . . . 2(2) ?
    C6 C7 C12 C13 . . . . 2.5(16) ?
    C8 C7 C12 C13 . . . . -179.5(11) ?
    C6 C7 C12 C11 . . . . -179.9(11) ?
    C8 C7 C12 C11 . . . . -1.8(16) ?
    C11 C12 C13 C4 . . . . -178.8(12) ?
    C7 C12 C13 C4 . . . . -1.4(17) ?
    C5 C4 C13 C12 . . . . 1.2(15) ?
    C3 C4 C13 C12 . . . . -176.7(10) ?
loop_
    _geom_hbond_atom_site_label_D
    _geom_hbond_atom_site_label_H
    _geom_hbond_atom_site_label_A
    _geom_hbond_site_symmetry_A
    _geom_hbond_distance_DH
    _geom_hbond_distance_HA
    _geom_hbond_distance_DA
    _geom_hbond_angle_DHA
    _geom_hbond_publ_flag
    N2 H2 O2 1_545 0.89 2.04 2.76(2) 137 no
    N2 H2 O3 2_646 0.89 2.19 3.08(2) 173 no
data_global
_journal_data_validation_number     ?
_journal_date_recd_electronic     2009-07-20
_journal_date_accepted     2009-07-20
_journal_name_full     'Acta Crystallographica, Section E'
_journal_year     2009
_journal_volume     65
_journal_issue      8
_journal_page_first     m980
_journal_page_last     m980
_journal_paper_category     QM
_journal_coeditor_code     XU2561
_publ_contact_author_name     'Dr Seik Weng Ng'
_publ_contact_author_address
;
 Department of Chemistry
 University of Malaya
 50603 Kuala Lumpur
 Malaysia
;
_publ_contact_author_email     seikweng@um.edu.my
_publ_contact_author_fax     '603 7967 6778'
_publ_contact_author_phone     '603 7967 4913'
_publ_section_title
;
Bis[5-(2-naphthyl)-1<i>H</i>-pyrazole-\k<i>N</i>^2^]silver(I) nitrate
;
loop_
    _publ_author_name
    _publ_author_address
    'Wang, Zhao-Yang'
;
Department of Chemistry
Zhengzhou University
Zhengzhou 450001
People's Republic of China
;
    'Zhang, Pei-Pei'
;
Department of Chemistry
Zhengzhou University
Zhengzhou 450001
People's Republic of China
;
    'Yang, Guang'
;
Department of Chemistry
Zhengzhou University
Zhengzhou 450001
People's Republic of China
;
    'Ng, Seik Weng'
;
Department of Chemistry
University of Malaya
50603 Kuala Lumpur
Malaysia
;
_publ_section_synopsis     .
