# Supplementary material for: Bis[5-(2-naphth­yl)-1H-pyrazole-κN 2]silver(I) nitrate
Source: Acta Crystallogr Sect E Struct Rep Online. 2009 Jul 25;65(Pt 8):m980. doi: 10.1107/S1600536809028645 (PMC2977284; doi:10.1107/S1600536809028645)
Supplement: Supplementary file 2 [file e-65-0m980-Isup2.hkl]

# 
# h,k,l, Fc-squared, Fo-squared, sigma(Fo-squared) and status flag 
# 
data_I
_shelx_title '  C2' 
_shelx_refln_list_code          4 
_shelx_F_calc_maximum      254.84 
_exptl_crystal_F_000       564.00 
_reflns_d_resolution_high  0.7691 
 
loop_ 
 _symmetry_equiv_pos_as_xyz 
 'x, y, z' 
 '-x, y, -z' 
 'x+1/2, y+1/2, z' 
 '-x+1/2, y+1/2, -z' 
 
_cell_length_a    13.9113 
_cell_length_b     7.3396 
_cell_length_c    12.6686 
_cell_angle_alpha  90.000 
_cell_angle_beta  113.428 
_cell_angle_gamma  90.000 
 
_shelx_F_squared_multiplier     1.000 
 
loop_ 
 _refln_index_h 
 _refln_index_k 
 _refln_index_l 
 _refln_F_squared_calc 
 _refln_F_squared_meas 
 _refln_F_squared_sigma 
 _refln_observed_status 
   2  -8   0       60.61       42.89     11.08 o 
   4  -8   0       87.26       94.50      6.28 o 
   6  -8   0       40.22       33.53     17.61 o 
   1  -7   0       85.43       94.24     23.87 o 
   3  -7   0      390.02      400.81      9.10 o 
   5  -7   0      123.55      101.59      6.43 o 
   7  -7   0       28.48       25.05     11.93 o 
   9  -7   0       29.85        4.55      7.95 o 
   0  -6   0     1493.03     1633.98     42.82 o 
   2  -6   0      194.02      215.61      7.47 o 
   4  -6   0      412.65      422.33    202.24 o 
   6  -6   0      215.51      212.71     11.19 o 
   8  -6   0      106.76      129.58     13.64 o 
  10  -6   0       55.59       53.42     26.71 o 
  12  -6   0       25.97       44.89     11.36 o 
   1  -5   0     1453.79     1504.65     26.28 o 
   3  -5   0      621.37      559.45     23.63 o 
   5  -5   0      603.84      618.01     39.57 o 
   7  -5   0      191.44      181.92     18.19 o 
   9  -5   0      149.22      138.12     23.30 o 
  11  -5   0       71.95       90.36     24.44 o 
  13  -5   0       16.45       14.20     19.89 o 
   0  -4   0     2954.46     2978.45      8.07 o 
   2  -4   0     1507.99     1549.56     32.89 o 
   4  -4   0      155.52      152.82      8.34 o 
   6  -4   0      665.29      713.65      7.97 o 
   8  -4   0      705.04      666.26     38.72 o 
  10  -4   0      158.44      177.92     14.21 o 
  12  -4   0       74.23      109.68     12.50 o 
  14  -4   0       27.84       20.46     21.02 o 
   1  -3   0     4978.55     4978.58    285.67 o 
   3  -3   0     2691.28     2741.73    221.08 o 
   5  -3   0     1812.45     2014.23     33.80 o 
   7  -3   0      469.05      462.18     22.77 o 
   9  -3   0      374.87      347.01     17.07 o 
  11  -3   0      131.35       93.21     21.60 o 
  13  -3   0       83.96       64.78     14.78 o 
  15  -3   0        3.92       32.95     11.93 o 
   0  -2   0    10491.66    11194.84    166.59 o 
   2  -2   0     9102.54    10216.47    867.30 o 
   4  -2   0     3734.05     3682.26      9.30 o 
   6  -2   0     2179.05     1300.79    366.24 o 
   8  -2   0      932.68      972.76     37.63 o 
  10  -2   0      192.02      211.49     28.43 o 
  12  -2   0      362.26      384.47     38.67 o 
  14  -2   0       36.66       62.50     34.66 o 
   1  -1   0    11175.90    11080.35     78.08 o 
   3  -1   0     1038.86      806.62    163.50 o 
   5  -1   0     1605.90     1498.20     99.84 o 
   7  -1   0      322.53      262.88     36.99 o 
   9  -1   0      640.13      203.31     41.00 o 
  11  -1   0      348.29      429.99     12.51 o 
  13  -1   0       22.79       52.27     19.89 o 
   2   0   0      486.12      417.46     15.46 o 
   4   0   0     4967.27     5164.61     33.08 o 
   6   0   0     5044.60     5401.51     33.85 o 
   8   0   0      915.88     1001.50     47.91 o 
  10   0   0      626.31      568.80     29.04 o 
  12   0   0       78.67       77.86     13.07 o 
  14   0   0       28.69       37.50     22.16 o 
   3   1   0     1104.24     1121.68     60.85 o 
   5   1   0     1636.03      756.41    350.08 o 
   7   1   0      348.58      287.95     38.70 o 
   9   1   0      617.75      783.57     25.63 o 
  11   1   0      355.84      333.31     25.03 o 
  13   1   0       23.24       28.41     15.34 o 
  15   1   0        9.24       25.00     25.00 o 
   4   2   0     3744.15     3663.88    111.01 o 
   6   2   0     2190.67     2199.87     28.70 o 
   8   2   0      918.82      935.08     13.68 o 
  10   2   0      200.23      160.33     21.04 o 
  12   2   0      361.55      321.91     29.57 o 
   5   3   0     1833.97     2035.05     54.43 o 
   7   3   0      478.45      414.95     12.52 o 
   9   3   0      371.36      372.60     14.79 o 
  11   3   0      135.25      114.81     14.78 o 
  13   3   0       83.37       91.49     11.37 o 
  15   3   0        4.24        3.98     25.57 o 
   6   4   0      674.50      669.81     27.34 o 
   8   4   0      696.46      705.53     11.96 o 
  10   4   0      156.23      188.15     14.21 o 
  12   4   0       75.20       69.90     20.46 o 
  14   4   0       27.24       48.87     17.05 o 
   7   5   0      190.97      190.45     12.51 o 
   9   5   0      148.71      124.48     11.94 o 
  11   5   0       71.82       67.62     21.03 o 
   8   6   0      103.15      106.84     18.75 o 
  10   6   0       53.34       25.00      8.52 o 
  12   6   0       26.69       25.00     14.21 o 
  -3  -9   1       40.26       29.55      3.98 o 
  -8  -8   1       23.52       11.86     10.72 o 
  -6  -8   1       40.26       13.19      6.39 o 
  -4  -8   1      120.67       76.73     14.78 o 
  -2  -8   1      135.71      184.15      3.98 o 
   2  -8   1       82.35       96.04      7.39 o 
   4  -8   1       82.70       23.30      5.11 o 
   6  -8   1       18.73       28.41      9.09 o 
   8  -8   1       21.06       10.80      6.10 o 
 -11  -7   1       22.26       33.52     15.91 o 
  -9  -7   1       15.25       31.25     15.91 o 
  -7  -7   1      137.21      131.38      6.03 o 
  -3  -7   1      297.04      276.41     42.93 o 
  -1  -7   1      550.70      669.21     23.33 o 
   1  -7   1       41.36       48.30      3.41 o 
   3  -7   1      333.07      268.62     29.06 o 
   5  -7   1      181.05      160.30      7.39 o 
   7  -7   1       25.22       27.55      8.52 o 
   9  -7   1       22.98       23.30      9.66 o 
  -8  -6   1      272.31      258.14     46.06 o 
  -6  -6   1      170.31      212.94     20.46 o 
  -4  -6   1      574.68      729.68     11.95 o 
  -2  -6   1      456.48      532.82     71.12 o 
   0  -6   1      863.33      887.62     83.47 o 
   2  -6   1      630.64      584.95     18.50 o 
   4  -6   1      291.15      260.45      5.87 o 
   6  -6   1      120.97      128.26     14.49 o 
   8  -6   1       80.81       64.78     13.64 o 
  10  -6   1      114.34       87.52     28.42 o 
  12  -6   1        3.26       32.95     17.05 o 
 -13  -5   1       28.51       15.34     11.36 o 
 -11  -5   1        2.70       10.80     13.64 o 
  -9  -5   1      343.83      387.30     17.63 o 
  -7  -5   1      432.34      423.86      9.10 o 
  -5  -5   1      549.26      575.80     33.58 o 
  -3  -5   1     1034.72     1308.34     10.84 o 
  -1  -5   1     1066.95     1043.37    146.90 o 
   1  -5   1     2000.77     1993.97     33.49 o 
   3  -5   1      260.71      238.37     21.61 o 
   5  -5   1      726.40      754.19     92.55 o 
   7  -5   1      138.83      129.60     30.69 o 
   9  -5   1      181.04      234.20     34.68 o 
  11  -5   1       88.46       33.53     24.44 o 
  13  -5   1        1.73       36.36     19.32 o 
 -12  -4   1      130.55      127.88     35.81 o 
 -10  -4   1       47.87       43.76      9.09 o 
  -8  -4   1      661.40      758.44     33.03 o 
  -6  -4   1      757.38      540.72    101.99 o 
  -4  -4   1     1187.45     1235.15     35.04 o 
  -2  -4   1     1432.30     1303.05     35.17 o 
   0  -4   1     2260.93     2345.26    243.74 o 
   2  -4   1     1208.12     1160.88     75.12 o 
   4  -4   1     1429.56     1507.16     53.43 o 
   6  -4   1      314.71      408.40     18.20 o 
   8  -4   1      358.21      433.43     37.54 o 
  10  -4   1      173.64      139.84     34.11 o 
  12  -4   1       23.70       11.93     13.07 o 
  14  -4   1       10.25       26.14     21.02 o 
 -15  -3   1       11.71       31.25     14.20 o 
 -13  -3   1       56.07       47.16     20.46 o 
  -9  -3   1      645.71      658.23     34.73 o 
  -7  -3   1      871.37      944.13     27.94 o 
  -5  -3   1      512.48      472.15     16.52 o 
  -3  -3   1     9619.08    11238.99    107.32 o 
  -1  -3   1     2512.60     2292.11     32.88 o 
   1  -3   1     4705.37     4859.01     86.13 o 
   3  -3   1     1464.30     1189.51     14.92 o 
   5  -3   1     2757.53     3391.22     26.45 o 
   7  -3   1      362.39      399.39     15.36 o 
   9  -3   1      237.30      258.14     11.94 o 
  11  -3   1       56.83       94.33     19.32 o 
 -14  -2   1       32.85       48.87     24.43 o 
 -12  -2   1      299.15      341.19     27.86 o 
 -10  -2   1      318.04      355.48     28.44 o 
  -8  -2   1     1781.87     1662.21    111.00 o 
  -6  -2   1     2353.36     2110.62    167.26 o 
  -4  -2   1     6106.94     3636.53    658.02 o 
  -2  -2   1     4622.79     4504.86     71.63 o 
   0  -2   1    12375.22    10847.67   2029.59 o 
   2  -2   1     4675.54     4697.65     66.91 o 
   4  -2   1     3609.73     3270.26    208.74 o 
   6  -2   1     1105.19     1085.44      9.71 o 
   8  -2   1     1164.35     1249.58     42.79 o 
  10  -2   1      613.72      623.89     18.79 o 
  12  -2   1       38.42       43.19     13.07 o 
  14  -2   1       16.88       25.00     22.73 o 
 -15  -1   1       30.51       40.91     22.16 o 
 -13  -1   1       30.27       72.73     30.68 o 
 -11  -1   1       83.68       72.74     21.60 o 
  -9  -1   1      942.28      926.01     31.93 o 
  -7  -1   1     3551.84     3837.85     65.87 o 
  -5  -1   1     1192.20     1221.94     21.19 o 
  -3  -1   1      515.25      391.77     57.11 o 
  -1  -1   1    10644.83     7804.85     42.62 o 
   1  -1   1      157.37      167.48     16.80 o 
   3  -1   1      626.85      563.09     25.13 o 
   5  -1   1     1577.74     1473.22     23.50 o 
   7  -1   1      269.70      267.92     19.91 o 
   9  -1   1      649.45      436.77    148.06 o 
  11  -1   1      380.34      335.60     44.37 o 
  13  -1   1       19.63       46.02     12.50 o 
  15  -1   1        0.24       34.66     25.00 o 
 -14   0   1        9.36       32.95     13.07 o 
 -12   0   1       89.52       67.63     23.30 o 
 -10   0   1      510.18      557.80     14.23 o 
  -8   0   1     2563.01     2632.83     31.02 o 
  -6   0   1     9478.23     9747.71    229.29 o 
  -4   0   1    14925.13    17280.22     63.22 o 
  -2   0   1     8143.07     8937.03     60.54 o 
   0   0   1    16780.47    15543.38    178.88 o 
   2   0   1    19646.36    16103.93   1013.77 o 
   4   0   1     1935.11     1025.91    316.24 o 
   6   0   1     2648.44     2358.26    154.88 o 
   8   0   1     1690.47     1674.06     18.30 o 
  10   0   1     1252.07     1297.82     54.19 o 
  12   0   1       56.03       60.24     16.48 o 
  14   0   1       10.76       53.41     18.75 o 
 -13   1   1       29.10       33.52     28.98 o 
 -11   1   1       88.92       82.98     22.16 o 
  -9   1   1      925.39     1020.03     19.39 o 
  -7   1   1     3536.70     3596.65     27.16 o 
  -5   1   1     1192.99     1039.29     63.56 o 
  -3   1   1      528.78      463.79     15.99 o 
  -1   1   1    10726.32    10904.91    118.14 o 
   3   1   1      676.24      645.01     46.28 o 
   5   1   1     1621.57     1604.31     30.39 o 
   7   1   1      259.80      188.27     22.75 o 
   9   1   1      656.72      608.76     29.61 o 
  11   1   1      374.01      378.82     14.79 o 
  13   1   1       20.85       50.00     21.59 o 
 -14   2   1       32.08       20.46     21.59 o 
 -12   2   1      306.45      308.78     13.08 o 
 -10   2   1      309.53      311.68     13.08 o 
  -8   2   1     1777.86     1806.94     64.08 o 
  -6   2   1     2349.74     2435.91     14.94 o 
  -4   2   1     6096.67     6333.73    134.55 o 
   4   2   1     3652.13     3871.29     85.26 o 
   6   2   1     1115.30     1110.61     19.99 o 
   8   2   1     1146.04      806.75    270.44 o 
  10   2   1      611.98      550.46     49.52 o 
  12   2   1       36.90       47.16     11.36 o 
  14   2   1       17.04       23.86     23.86 o 
 -15   3   1       12.21       21.02     11.93 o 
 -13   3   1       55.27       29.55     22.16 o 
 -11   3   1       29.54       31.25     10.23 o 
  -9   3   1      635.27      616.07     37.58 o 
  -7   3   1      865.07      921.30     13.68 o 
  -5   3   1      535.94      495.56     43.86 o 
   5   3   1     2764.75     3123.37     67.85 o 
   7   3   1      372.76      361.28     22.76 o 
   9   3   1      236.10      121.11     50.04 o 
  11   3   1       56.70       43.76     10.23 o 
  13   3   1        9.91       16.48     13.07 o 
 -14   4   1       41.23       31.82     10.80 o 
 -12   4   1      126.81      129.59     18.76 o 
 -10   4   1       49.75       43.19     25.57 o 
  -8   4   1      653.17      495.37    111.03 o 
  -6   4   1      762.83      835.88     21.65 o 
   6   4   1      322.18      381.68     20.48 o 
   8   4   1      355.86      355.50     19.91 o 
  10   4   1      171.87      147.23     10.80 o 
  14   4   1        9.64        7.95     14.77 o 
 -13   5   1       29.46       21.02     12.50 o 
 -11   5   1        2.35       17.05      8.52 o 
  -9   5   1      346.89      308.82      7.96 o 
  -7   5   1      431.70      423.85      9.10 o 
   7   5   1      143.24      139.83     23.30 o 
   9   5   1      178.25      176.22     11.94 o 
  11   5   1       91.04       43.19     17.05 o 
 -12   6   1       17.96       32.96     11.36 o 
 -10   6   1       31.16       69.89     15.34 o 
  -8   6   1      265.36      316.70     21.61 o 
   8   6   1       80.49       76.72     14.78 o 
  10   6   1      112.44       79.00     19.89 o 
  12   6   1        3.67       43.75     27.27 o 
 -11   7   1       22.68        0.57     17.05 o 
   9   7   1       22.96        5.68      7.95 o 
  -3  -9   2       29.45       14.21      8.52 o 
  -1  -9   2       24.91       19.32      7.39 o 
   3  -9   2       31.67       10.80      6.82 o 
  -8  -8   2       37.05       29.55     13.07 o 
  -4  -8   2       76.09      100.58      4.55 o 
  -2  -8   2      215.50      270.03     12.51 o 
   2  -8   2       47.25       50.00      5.11 o 
   4  -8   2       83.90       93.20     11.37 o 
   6  -8   2       22.25        6.82      7.39 o 
 -11  -7   2       31.35       27.27     17.05 o 
  -9  -7   2       40.40       27.27     10.23 o 
  -7  -7   2       82.29       64.47     12.93 o 
  -5  -7   2      116.46       94.06     28.99 o 
  -3  -7   2      206.68      238.77     16.49 o 
  -1  -7   2      207.13      236.50      6.82 o 
   1  -7   2      180.78      186.45     18.76 o 
   3  -7   2       42.34       43.82     11.65 o 
   5  -7   2      167.90      184.17     12.51 o 
   7  -7   2       36.74       24.17      8.30 o 
   9  -7   2       27.90       25.00     14.21 o 
 -12  -6   2       41.31       57.96     15.91 o 
 -10  -6   2       51.49       67.62     25.00 o 
  -8  -6   2      324.71      232.02     30.14 o 
  -6  -6   2      161.76      167.79     77.31 o 
  -4  -6   2      426.31      560.68    195.99 o 
  -2  -6   2      918.82     1092.93     10.26 o 
   0  -6   2       62.36       52.28      4.55 o 
   2  -6   2      884.70      979.27    229.03 o 
   4  -6   2      320.33      374.81     13.36 o 
   6  -6   2      127.64      135.44     19.04 o 
   8  -6   2       54.20       67.62     14.77 o 
  10  -6   2       24.76       21.02     17.61 o 
 -13  -5   2       35.43       43.18     14.77 o 
 -11  -5   2      130.48      145.50     18.19 o 
  -9  -5   2      238.60      234.25     25.59 o 
  -7  -5   2      807.52      848.72     52.97 o 
  -5  -5   2      602.40      675.14     10.69 o 
  -3  -5   2     1095.92     1117.78    337.70 o 
  -1  -5   2      490.42      498.63      6.83 o 
   1  -5   2     1369.50     1390.71    109.92 o 
   3  -5   2      889.31      978.19     76.94 o 
   5  -5   2      141.66      169.96      4.63 o 
   7  -5   2      248.45      275.19     32.41 o 
   9  -5   2       69.40       73.88     15.34 o 
  11  -5   2        9.67        5.68     18.75 o 
  13  -5   2        5.82       20.45     20.45 o 
 -14  -4   2       27.13       31.25     20.46 o 
 -12  -4   2       20.04       20.46     15.91 o 
 -10  -4   2      554.71      649.91     11.38 o 
  -8  -4   2      694.58      529.62    100.80 o 
  -6  -4   2      978.37     1025.34     23.95 o 
  -4  -4   2     2690.19     3098.30     66.94 o 
  -2  -4   2      224.57      154.70      7.39 o 
   0  -4   2     1717.77     1645.05     18.32 o 
   2  -4   2     1794.92     1779.58    120.23 o 
   4  -4   2      668.16      581.66     74.62 o 
   6  -4   2      206.67      188.20     31.27 o 
   8  -4   2      136.06      117.66     19.89 o 
  10  -4   2      179.45      156.89     34.11 o 
  12  -4   2       11.56       43.75     28.98 o 
 -15  -3   2        8.71       30.11     22.16 o 
 -13  -3   2        7.41       15.34     11.93 o 
 -11  -3   2      225.26      253.00     33.54 o 
  -9  -3   2      670.28      754.55     12.53 o 
  -7  -3   2     2072.16     1089.06    514.45 o 
  -5  -3   2     1730.63      981.84    403.27 o 
  -3  -3   2     2236.44     2349.67     79.65 o 
  -1  -3   2     3881.57     3552.74    145.25 o 
   1  -3   2     4884.86     5113.91     10.79 o 
   3  -3   2     1464.06     1653.01    115.58 o 
   5  -3   2      989.48      880.81     80.44 o 
   7  -3   2      449.40      475.16     16.50 o 
   9  -3   2      121.74      102.31     15.35 o 
  11  -3   2       41.77       33.53     16.48 o 
  13  -3   2        3.35       11.93     10.80 o 
 -16  -2   2       59.36       42.05     26.14 o 
 -14  -2   2       15.66       13.07     20.45 o 
 -12  -2   2      167.35      139.84     14.21 o 
 -10  -2   2     1565.07     1562.17    107.38 o 
  -8  -2   2     1007.77     1134.72     10.27 o 
  -6  -2   2     2266.46     2209.00     42.52 o 
  -4  -2   2     5413.61     5829.53     81.68 o 
  -2  -2   2     6463.27     5691.14    139.52 o 
   0  -2   2     3107.55     3191.05    103.89 o 
   2  -2   2     4443.08     4648.47     84.73 o 
   4  -2   2     4993.83     5781.39     23.31 o 
   6  -2   2     1465.17     1557.72     41.73 o 
   8  -2   2      507.92      465.58     22.77 o 
  10  -2   2      281.14      287.73     20.47 o 
  12  -2   2       27.80       54.55     18.75 o 
  14  -2   2       28.18       26.14     23.30 o 
 -15  -1   2       72.15       60.24     16.48 o 
 -13  -1   2       65.13       54.55      9.09 o 
 -11  -1   2      357.87      352.67     11.38 o 
  -9  -1   2     1112.93     1191.49     10.27 o 
  -7  -1   2     3008.66     3039.08     83.60 o 
  -5  -1   2     1416.80     1480.25     23.51 o 
  -3  -1   2     1124.78     1126.69     35.60 o 
  -1  -1   2     5922.71     6127.75     12.16 o 
   1  -1   2    28026.62    31195.46   1622.43 o 
   3  -1   2     1507.57     1487.52     35.02 o 
   5  -1   2      638.07      666.93     15.39 o 
   7  -1   2      895.68      554.81    149.39 o 
   9  -1   2      194.88      154.64      9.67 o 
  13  -1   2       44.37       36.37     18.18 o 
  15  -1   2        1.34        2.27     26.14 o 
 -16   0   2       52.08       10.23     20.46 o 
 -14   0   2       58.95       39.21     11.37 o 
 -12   0   2      159.11      165.99     11.94 o 
 -10   0   2      380.17      396.56     11.95 o 
  -8   0   2     7205.12     7472.10     79.14 o 
  -6   0   2      890.48      362.70     37.70 o 
  -4   0   2     8654.26     9300.86     15.25 o 
  -2   0   2     3132.95     3219.73     17.19 o 
   0   0   2     2566.13     2421.75     37.72 o 
   2   0   2    64944.14    67186.89    476.17 o 
   4   0   2     3483.34     2933.73      8.13 o 
   6   0   2     2655.76     2667.36     15.53 o 
   8   0   2      774.48      835.88     21.65 o 
  10   0   2      388.19      433.46     15.93 o 
 -15   1   2       70.64       67.62     22.16 o 
 -13   1   2       63.24       48.87     22.16 o 
 -11   1   2      358.23      399.32     23.89 o 
  -9   1   2     1113.66     1150.41     15.41 o 
  -7   1   2     2956.00     3259.66     77.82 o 
  -5   1   2     1433.36     1416.74     11.47 o 
  -3   1   2     1187.76     1042.89     34.48 o 
  -1   1   2     6129.51     6564.08     12.79 o 
   3   1   2     1538.14     1552.72     12.06 o 
   5   1   2      664.12      663.02     74.11 o 
   7   1   2      901.88      977.36     56.45 o 
   9   1   2      197.29      260.39     17.06 o 
  11   1   2       12.07       21.59     17.05 o 
  13   1   2       45.72       28.41     17.05 o 
  15   1   2        1.52       30.11     23.29 o 
 -16   2   2       59.23       51.14     26.71 o 
 -12   2   2      171.67      177.93     10.23 o 
 -10   2   2     1570.50     1671.86     18.28 o 
  -8   2   2     1010.89     1035.47     14.83 o 
  -6   2   2     2284.73     2216.09    106.90 o 
  -4   2   2     5462.76     5831.25     70.54 o 
  -2   2   2     6461.74     6045.84     48.30 o 
   4   2   2     4936.62     3599.52    778.40 o 
   6   2   2     1458.42      782.55     12.58 o 
   8   2   2      511.43      543.56     17.64 o 
  10   2   2      273.72      308.77     18.76 o 
  12   2   2       29.32       61.37     19.89 o 
  14   2   2       28.31       43.75     18.18 o 
 -13   3   2        8.09       21.59     18.75 o 
 -11   3   2      219.12      172.27     23.88 o 
  -9   3   2      678.61      673.70     11.96 o 
  -7   3   2     2054.07     1566.73    281.84 o 
  -5   3   2     1762.89     1809.28     19.48 o 
   5   3   2      983.78      908.18     77.58 o 
   7   3   2      454.65      436.48     28.45 o 
   9   3   2      122.91      152.89     13.07 o 
  11   3   2       42.64       44.89     26.14 o 
  13   3   2        3.83        8.52     19.89 o 
 -14   4   2       28.00       10.80     21.02 o 
 -10   4   2      558.20      350.00    106.99 o 
  -8   4   2      685.48      742.01     16.51 o 
  -6   4   2      976.53     1010.50     57.60 o 
   6   4   2      204.72      216.05     15.35 o 
   8   4   2      136.28      129.60      6.82 o 
  10   4   2      177.03      184.17     10.23 o 
  12   4   2       11.54       21.02     10.23 o 
  14   4   2       10.86       23.86     17.05 o 
 -13   5   2       35.03       33.52     24.43 o 
 -11   5   2      136.44      106.85     12.50 o 
  -9   5   2      237.46      275.18     19.90 o 
  -7   5   2      801.81      817.95     25.63 o 
   7   5   2      254.58      218.34     11.37 o 
   9   5   2       67.25       96.04     20.46 o 
  13   5   2        5.95       21.02     18.18 o 
 -12   6   2       40.90       68.75     23.87 o 
 -10   6   2       52.87       43.75     15.91 o 
  -8   6   2      319.61      355.41     14.22 o 
   8   6   2       53.08       30.12     12.50 o 
 -11   7   2       31.87       60.23     17.61 o 
  -9   7   2       41.06       12.50     11.93 o 
   9   7   2       28.00       32.96     14.77 o 
  -5  -9   3       30.27        5.68      7.39 o 
  -3  -9   3       31.38       17.61      9.66 o 
  -1  -9   3       18.10       20.45     13.64 o 
  -8  -8   3       27.23        4.55      3.41 o 
  -6  -8   3       74.81       64.78     17.05 o 
  -4  -8   3       41.93       57.96     10.23 o 
  -2  -8   3      147.90      160.28      7.39 o 
   0  -8   3      161.92      180.18     11.94 o 
   4  -8   3       30.68       36.37     10.80 o 
   6  -8   3       36.29        2.84      6.25 o 
 -11  -7   3       34.58       31.25     12.50 o 
  -9  -7   3       86.40       71.04     19.32 o 
  -7  -7   3       34.40       61.37     13.07 o 
  -5  -7   3      147.92      169.95     23.87 o 
  -3  -7   3      198.90      211.47      8.53 o 
  -1  -7   3      240.85      248.45     16.49 o 
   1  -7   3      177.04      196.68     14.78 o 
   3  -7   3       37.45       23.87     10.23 o 
   7  -7   3       29.22       33.03      5.68 o 
   9  -7   3        9.89        3.41     15.91 o 
 -12  -6   3       34.94       35.23     15.34 o 
 -10  -6   3       48.02       26.14     10.23 o 
  -8  -6   3      204.97      164.29     38.66 o 
  -6  -6   3      366.65      399.97     41.80 o 
  -4  -6   3      200.13      207.51     10.80 o 
  -2  -6   3      624.34      701.35     11.95 o 
   0  -6   3      664.66      787.97      8.54 o 
   2  -6   3      513.81      550.27     14.23 o 
   4  -6   3      164.99      183.62     13.64 o 
   6  -6   3      169.75      158.76     18.47 o 
   8  -6   3       22.39       15.34     15.34 o 
 -13  -5   3      104.61       79.00     28.42 o 
 -11  -5   3      159.25      172.23     15.92 o 
  -9  -5   3       38.38       43.75      9.09 o 
  -7  -5   3      709.34      505.66    108.76 o 
  -5  -5   3      790.04      807.54     37.03 o 
  -3  -5   3      849.77      991.06     14.25 o 
  -1  -5   3      342.99      369.77     11.38 o 
   1  -5   3     1206.41     1426.49     17.12 o 
   3  -5   3      812.52      874.78     15.67 o 
   5  -5   3       75.23       86.73     21.03 o 
   7  -5   3       85.45       91.50      7.39 o 
   9  -5   3       24.17        6.82      8.52 o 
  11  -5   3       29.93       68.75     18.75 o 
 -14  -4   3       61.00       80.69     17.62 o 
 -12  -4   3      215.47      207.50     10.80 o 
 -10  -4   3      334.89      369.68      8.53 o 
  -8  -4   3      551.68      550.43     25.05 o 
  -6  -4   3     1136.86     1089.83     59.91 o 
  -4  -4   3      770.77      782.04     27.07 o 
  -2  -4   3     2282.59     2284.87     14.35 o 
   0  -4   3      803.87      771.97     12.54 o 
   2  -4   3     1584.39     1669.88      9.43 o 
   4  -4   3      475.23      480.42     10.84 o 
   6  -4   3      432.81      402.82     36.41 o 
   8  -4   3       38.60       31.82      7.39 o 
  10  -4   3      101.31       93.20     18.75 o 
 -15  -3   3       39.50       52.28     34.66 o 
 -11  -3   3     1129.31     1139.04     71.26 o 
  -9  -3   3       92.30       76.73      6.82 o 
  -7  -3   3     1971.52     2047.84     54.98 o 
  -5  -3   3     2203.24     2351.13     21.81 o 
  -3  -3   3      289.06      246.39     14.23 o 
  -1  -3   3     5514.85     5873.60     58.50 o 
   1  -3   3     3394.96     3679.80    127.15 o 
   3  -3   3     1510.75     1526.48     23.74 o 
   5  -3   3      618.57      666.33     23.35 o 
   7  -3   3      495.07      568.53     29.02 o 
   9  -3   3       44.04       40.35     13.64 o 
  11  -3   3       31.28       21.02     12.50 o 
  13  -3   3       11.97       21.02     18.75 o 
 -16  -2   3       73.69       81.83     27.28 o 
 -14  -2   3       91.54       77.86     15.91 o 
 -12  -2   3      194.74      220.58      6.82 o 
 -10  -2   3     1393.28     1479.15     46.24 o 
  -8  -2   3     1844.37     1892.53     39.50 o 
  -6  -2   3     2743.72     2725.97     47.80 o 
  -4  -2   3     1760.48     1613.19     36.75 o 
  -2  -2   3     4705.52     4379.45      9.97 o 
   0  -2   3    10200.22    10672.01    145.57 o 
   2  -2   3     5451.15     5781.64    325.15 o 
   4  -2   3      454.76      390.60     11.96 o 
   6  -2   3     1631.21     1563.73    131.50 o 
   8  -2   3       53.69       59.10     11.37 o 
  10  -2   3      172.58      225.10     22.74 o 
  12  -2   3       58.51       63.64     15.91 o 
  14  -2   3       14.71       47.16     23.86 o 
 -17  -1   3       10.89        9.09     23.86 o 
 -15  -1   3       40.60       64.78     14.77 o 
 -13  -1   3      163.70      160.30     13.64 o 
 -11  -1   3      340.95      372.57     11.38 o 
  -9  -1   3      917.43      841.09     13.12 o 
  -7  -1   3     1559.54     1553.88     41.80 o 
  -5  -1   3     5990.21     6280.88    158.05 o 
  -3  -1   3     5398.13     5277.09     22.55 o 
  -1  -1   3     1029.90     1161.54      5.16 o 
   1  -1   3    21727.14    25652.84    570.18 o 
   3  -1   3     3609.29     3806.71    178.70 o 
   5  -1   3      342.25      341.44      8.54 o 
   7  -1   3      375.32      300.98     73.40 o 
   9  -1   3       29.86       19.89     12.50 o 
  11  -1   3      103.18      103.44     13.64 o 
  13  -1   3       30.24       21.02     22.73 o 
 -14   0   3      118.71      115.94     27.85 o 
 -12   0   3      201.57      252.99     17.06 o 
 -10   0   3      456.62      452.45      9.67 o 
  -8   0   3      905.76      894.53     22.82 o 
  -6   0   3     7226.39     7530.96    146.78 o 
  -4   0   3     7560.24     7699.15     81.85 o 
  -2   0   3    11243.85    11514.34    170.58 o 
   0   0   3    16105.08    18023.85    129.85 o 
   2   0   3    13602.55    15706.46    217.72 o 
   4   0   3     1820.32     1462.99    145.15 o 
   6   0   3      908.64      958.74     23.38 o 
   8   0   3      365.56      393.67     11.95 o 
  10   0   3        0.87       19.32     16.48 o 
  12   0   3      378.03      427.11     25.02 o 
  14   0   3        5.55       31.82     18.75 o 
 -17   1   3       10.78        6.25     18.75 o 
 -15   1   3       40.69       13.64     16.48 o 
 -13   1   3      162.49      169.96     15.92 o 
 -11   1   3      338.02      375.41     14.79 o 
  -9   1   3      926.86      828.00     17.11 o 
  -7   1   3     1519.22     1547.85     17.75 o 
  -5   1   3     5954.06     3615.00    997.06 o 
  -3   1   3     5363.97     5253.75    111.54 o 
  -1   1   3      944.26      666.57      8.02 o 
   3   1   3     3529.13     3332.32    184.42 o 
   5   1   3      372.75      327.83      7.97 o 
   7   1   3      392.49      375.54     32.43 o 
   9   1   3       27.81       44.89     15.34 o 
  11   1   3      105.29      117.64     26.14 o 
 -16   2   3       74.29       20.46     13.64 o 
 -14   2   3       93.57      103.43     21.60 o 
 -12   2   3      193.02      196.70     29.56 o 
 -10   2   3     1425.40     1444.48     69.08 o 
  -8   2   3     1836.18     1905.64     72.70 o 
  -6   2   3     2736.55     2718.39     39.74 o 
  -4   2   3     1777.36     1553.05     29.87 o 
  -2   2   3     4739.34     4966.64     21.71 o 
   4   2   3      428.95      424.14     15.37 o 
   6   2   3     1638.44     1667.26     92.63 o 
   8   2   3       55.90       44.89     15.91 o 
  10   2   3      169.34      216.01     22.17 o 
  12   2   3       58.24       27.28     16.48 o 
 -15   3   3       39.54       48.87     18.75 o 
 -13   3   3       12.60       21.02     10.23 o 
 -11   3   3     1130.88     1144.18     35.92 o 
  -9   3   3       85.23      106.85     10.80 o 
  -7   3   3     1941.28     2013.24     47.53 o 
  -5   3   3     2196.77     2199.52     28.70 o 
  -3   3   3      302.98      262.91      7.40 o 
   5   3   3      628.56      627.63     15.38 o 
   7   3   3      505.34      485.46     13.09 o 
   9   3   3       43.74       57.96     19.32 o 
  11   3   3       31.37       73.87     15.34 o 
  13   3   3       12.49       12.50     13.07 o 
 -16   4   3       21.48        5.11     25.00 o 
 -14   4   3       60.92       56.83     20.46 o 
 -12   4   3      218.81      243.32     11.94 o 
 -10   4   3      327.05      308.82     36.97 o 
  -8   4   3      547.37      568.64     25.05 o 
  -6   4   3     1126.89     1244.42     63.90 o 
   6   4   3      429.75      433.54     12.52 o 
   8   4   3       39.10       22.73     13.07 o 
  10   4   3      100.20       71.04     27.85 o 
  12   4   3       12.77       29.55     19.89 o 
 -15   5   3        7.03       59.09     12.50 o 
 -13   5   3      104.46      105.14     18.75 o 
 -11   5   3      160.70      139.83     19.89 o 
  -9   5   3       42.16       17.05      8.52 o 
  -7   5   3      704.13      697.55     35.87 o 
   7   5   3       87.30       85.81     17.05 o 
  11   5   3       29.33        4.55     17.61 o 
 -12   6   3       34.87       28.41     17.61 o 
 -10   6   3       49.23       48.30     14.77 o 
  -8   6   3      200.34      200.67     14.78 o 
   8   6   3       22.11        5.11     12.50 o 
  -9   7   3       87.46       52.28      9.66 o 
   9   7   3        9.86       36.36     12.50 o 
  -5  -9   4       18.58       26.14     19.89 o 
  -3  -9   4       37.63       29.55     13.07 o 
  -1  -9   4       39.79       37.50     13.64 o 
  -8  -8   4       30.71       40.91     14.77 o 
  -6  -8   4       91.03      102.29     21.60 o 
  -4  -8   4       51.66       52.28     10.80 o 
  -2  -8   4       62.40       81.83      9.66 o 
   0  -8   4      131.31      114.81     17.62 o 
   2  -8   4       64.77       59.10     10.23 o 
   6  -8   4       20.76       26.14     16.48 o 
 -11  -7   4       28.68       43.75     10.80 o 
  -9  -7   4       66.22       42.05     14.77 o 
  -7  -7   4      158.02      172.22     15.92 o 
  -5  -7   4       48.26       68.76      6.25 o 
  -3  -7   4      174.02      186.45      7.96 o 
  -1  -7   4      236.99      285.40     10.23 o 
   1  -7   4       80.36      100.59     15.34 o 
   3  -7   4       42.55       62.51     11.93 o 
   5  -7   4       48.44       32.94     14.21 o 
   7  -7   4       32.29        4.55      6.70 o 
 -12  -6   4       30.07       26.14     15.34 o 
 -10  -6   4       97.12       61.38     25.01 o 
  -8  -6   4       70.41       56.83     12.50 o 
  -6  -6   4      712.36      881.25    193.00 o 
  -4  -6   4      171.94      243.30     21.03 o 
  -2  -6   4      537.32      615.77     11.38 o 
   0  -6   4      532.54      608.35     18.78 o 
   2  -6   4      116.36      176.19     23.87 o 
   4  -6   4      254.22      260.40      9.67 o 
   6  -6   4      102.08       76.51     11.33 o 
   8  -6   4       36.84       31.25     17.05 o 
 -15  -5   4       12.16        5.68     18.75 o 
 -13  -5   4       50.06       25.57     15.34 o 
 -11  -5   4      132.23      165.96     38.65 o 
  -9  -5   4      175.42      186.45     10.23 o 
  -7  -5   4      496.45      471.74     26.18 o 
  -5  -5   4      803.07      723.53     68.93 o 
  -3  -5   4      943.45     1108.72     19.95 o 
  -1  -5   4     1195.86     1341.93     16.55 o 
   1  -5   4      131.69      102.32     10.80 o 
   3  -5   4      560.33      594.91     16.51 o 
   5  -5   4      254.07      265.41     25.30 o 
   7  -5   4        8.51       17.05     17.05 o 
   9  -5   4       34.77       46.03     18.18 o 
  11  -5   4       15.51       37.50     10.23 o 
 -14  -4   4       74.20       48.87     34.10 o 
 -12  -4   4      285.13      277.48     30.14 o 
 -10  -4   4       13.27       25.57     13.64 o 
  -8  -4   4     1086.28     1010.43     57.59 o 
  -6  -4   4     1967.13     1650.46     67.53 o 
  -4  -4   4     1066.02      584.28    146.07 o 
  -2  -4   4     2358.11     2401.48    118.75 o 
   0  -4   4     1009.53      864.11    106.68 o 
   2  -4   4     1192.87     1175.71     17.98 o 
   4  -4   4      432.64      436.52      8.85 o 
   6  -4   4      187.47       88.69     46.62 o 
   8  -4   4       39.22       34.66     22.16 o 
  10  -4   4       39.14       43.75     18.75 o 
 -15  -3   4       90.19       38.08     14.21 o 
 -13  -3   4       44.19       51.14     15.91 o 
 -11  -3   4       49.21       57.96     17.05 o 
  -9  -3   4      801.77      911.58     13.67 o 
  -7  -3   4     1201.43     1304.43     43.39 o 
  -5  -3   4     1970.88     1955.19     26.94 o 
  -3  -3   4     4141.11     1391.73      5.80 o 
  -1  -3   4     2165.76     2111.07     81.26 o 
   1  -3   4     1866.49     1945.77     10.03 o 
   3  -3   4     1465.30     1501.88     38.30 o 
   5  -3   4      271.69      303.70     23.89 o 
   7  -3   4      127.57      148.92     36.95 o 
   9  -3   4       85.01       57.97     18.19 o 
  13  -3   4        3.69       85.79     23.86 o 
 -16  -2   4       40.91        1.14     18.18 o 
 -14  -2   4      242.50      311.55     18.76 o 
 -12  -2   4      106.65      132.99     10.23 o 
 -10  -2   4      566.87      597.74     37.00 o 
  -8  -2   4     2169.81     2384.33     59.04 o 
  -6  -2   4     3947.24     3988.42     77.00 o 
  -4  -2   4     2386.98     2351.15     58.74 o 
  -2  -2   4     5460.67     5443.64     22.89 o 
   0  -2   4     7034.18     7284.44    118.23 o 
   2  -2   4     2007.08     1932.32     83.10 o 
   4  -2   4      368.97      355.66     19.92 o 
   6  -2   4      592.28      547.17     63.77 o 
   8  -2   4      363.29      387.35     29.58 o 
  10  -2   4       72.69       97.74     43.19 o 
 -17  -1   4       10.86       36.36     13.64 o 
 -15  -1   4      133.31      147.21     18.19 o 
 -13  -1   4      227.42      220.59     19.90 o 
 -11  -1   4      340.20      330.48     16.50 o 
  -9  -1   4     1047.78     1060.01     14.83 o 
  -7  -1   4     4941.27     5248.76    165.75 o 
  -5  -1   4     4554.25     4529.33     71.77 o 
  -3  -1   4     4347.48     4463.02     81.99 o 
  -1  -1   4     3698.48     3761.85      9.33 o 
   1  -1   4     1398.01     1453.99    253.63 o 
   3  -1   4     3538.52     3841.38     19.09 o 
   5  -1   4      516.45      561.41     25.05 o 
   7  -1   4      282.55      290.62     20.47 o 
   9  -1   4       55.69       53.42     14.21 o 
  11  -1   4      172.97       77.87     25.01 o 
  13  -1   4        1.44       10.23     14.77 o 
 -16   0   4       26.33       30.11     16.48 o 
 -14   0   4      374.38      461.82     32.42 o 
 -12   0   4      176.02      200.67     27.86 o 
 -10   0   4      728.57      725.77     24.50 o 
  -8   0   4      665.70      613.16     26.21 o 
  -6   0   4    14039.49    15984.92    177.90 o 
  -4   0   4     5150.70     4852.69     95.94 o 
  -2   0   4     1804.52     1853.15     13.26 o 
   0   0   4      389.91      382.35      5.70 o 
   2   0   4     7722.25     8100.63     13.66 o 
   4   0   4     2071.21     2284.45     50.49 o 
   6   0   4      564.44      515.87     27.33 o 
   8   0   4      399.13      364.10      8.53 o 
  10   0   4      241.06      222.87     11.37 o 
  12   0   4       37.17       31.82     21.59 o 
 -17   1   4       11.06       28.41     25.00 o 
 -15   1   4      134.74      133.00     29.55 o 
 -13   1   4      218.42      147.25     52.87 o 
 -11   1   4      336.70      352.66     14.22 o 
  -9   1   4     1056.84      973.33     37.66 o 
  -7   1   4     4871.64     5213.94     33.14 o 
  -5   1   4     4535.44     4275.04     79.93 o 
  -3   1   4     4360.79     4453.46     30.46 o 
  -1   1   4     3736.23     2867.65     16.34 o 
   3   1   4     3492.92     4138.30     78.06 o 
   5   1   4      520.75      498.79     10.25 o 
   7   1   4      290.36      298.02      7.96 o 
   9   1   4       56.14       64.78      8.52 o 
  11   1   4      172.54      188.15     18.76 o 
  13   1   4        1.36       22.73     23.86 o 
 -16   2   4       41.39       63.64     30.12 o 
 -14   2   4      243.45      236.51     13.64 o 
 -12   2   4      103.53      139.81     12.50 o 
 -10   2   4      576.80      593.77     29.60 o 
  -8   2   4     2187.52     2332.91     36.68 o 
  -6   2   4     3943.22     4046.24     19.11 o 
  -4   2   4     2461.17     2381.49     66.82 o 
  -2   2   4     5453.29     5533.80     22.89 o 
   4   2   4      362.22      372.72      5.69 o 
   6   2   4      587.82      586.44     36.44 o 
   8   2   4      358.20      396.45     14.79 o 
  10   2   4       72.05       87.51     26.71 o 
  12   2   4       33.55       23.30     13.64 o 
 -15   3   4       89.24       81.83     12.50 o 
 -13   3   4       44.73       27.84     15.34 o 
 -11   3   4       46.12       64.78      9.66 o 
  -9   3   4      792.33      938.89     18.23 o 
  -7   3   4     1188.39     1331.77     10.85 o 
  -5   3   4     1960.60     1777.99    166.22 o 
  -3   3   4     4186.25     3599.79     18.55 o 
   5   3   4      272.34      270.14      7.39 o 
   7   3   4      128.86      143.80      9.09 o 
   9   3   4       85.70       93.20     10.23 o 
  11   3   4       19.38       44.89     19.32 o 
  13   3   4        3.85        1.14     22.16 o 
 -16   4   4       10.24       61.36     19.89 o 
 -14   4   4       72.93       54.55     22.16 o 
 -12   4   4      286.74      260.42     17.06 o 
  -8   4   4     1085.85     1118.77     15.40 o 
  -6   4   4     1953.92     2080.71     20.60 o 
  -4   4   4     1080.28     1089.88     14.84 o 
   6   4   4      186.23      211.48     13.08 o 
   8   4   4       40.29       28.41      7.96 o 
  10   4   4       38.39       47.16     11.36 o 
 -13   5   4       51.34      103.42     10.80 o 
 -11   5   4      132.95      192.68     21.03 o 
  -9   5   4      182.26      227.39     15.92 o 
  -7   5   4      497.16      508.73     27.31 o 
   7   5   4        9.98        5.11      6.25 o 
   9   5   4       35.71       51.14     15.34 o 
 -12   6   4       29.61       46.02     20.46 o 
 -10   6   4       97.26      102.30     30.69 o 
  -8   6   4       72.60       76.72      7.96 o 
   8   6   4       37.41       60.23     22.16 o 
  10   6   4       13.54       59.09     16.48 o 
 -11   7   4       28.60       11.36     18.75 o 
  -9   7   4       67.66       66.49     22.16 o 
  -8  -8   5       49.88       39.21     17.05 o 
  -6  -8   5       36.32       42.05     13.64 o 
  -4  -8   5       85.43       85.81      9.66 o 
  -2  -8   5       56.67       67.62     15.91 o 
   0  -8   5       51.88       28.41     14.77 o 
   2  -8   5       52.59       53.41     26.71 o 
   4  -8   5        7.02       14.77     17.61 o 
 -11  -7   5       36.90       56.82      9.09 o 
  -9  -7   5       66.34       39.21      3.98 o 
  -7  -7   5      164.59      196.67     17.05 o 
  -5  -7   5       86.12      115.93     19.32 o 
  -3  -7   5       69.28      102.29     10.80 o 
  -1  -7   5      219.48      231.95      9.10 o 
   1  -7   5      113.07      115.94      9.66 o 
   3  -7   5       30.64       38.07     14.21 o 
   5  -7   5       13.16       11.83      6.36 o 
   7  -7   5       25.03       31.82     15.34 o 
 -14  -6   5       12.04       43.75     30.11 o 
 -12  -6   5       80.27       48.87     32.96 o 
 -10  -6   5       92.53       98.88      6.25 o 
  -8  -6   5      170.55      151.20     20.46 o 
  -6  -6   5      391.90      525.57     17.06 o 
  -4  -6   5      390.38      411.82      9.10 o 
  -2  -6   5      248.67      303.63     18.19 o 
   0  -6   5      243.69      258.13     14.78 o 
   2  -6   5      213.40      202.96     13.08 o 
   4  -6   5      224.66      170.72     48.89 o 
   6  -6   5       24.13       33.09      6.05 o 
   8  -6   5       26.22        9.09     10.80 o 
 -13  -5   5       70.33      106.83     14.21 o 
 -11  -5   5      210.61      234.21      6.82 o 
  -9  -5   5      321.42      285.48     53.46 o 
  -7  -5   5      435.69      433.52      6.26 o 
  -3  -5   5      704.54      822.37     26.20 o 
  -1  -5   5      730.53      725.61     32.46 o 
   1  -5   5      213.72      178.71     60.84 o 
   3  -5   5      369.62      333.82     27.02 o 
   5  -5   5      163.02      190.47     23.02 o 
   7  -5   5       24.29       48.30     16.48 o 
 -14  -4   5       49.56       43.19     10.80 o 
 -12  -4   5      103.85       75.02      7.96 o 
 -10  -4   5     1001.40     1009.77     38.18 o 
  -8  -4   5      257.44      277.50     22.75 o 
  -6  -4   5     1800.94     1884.15     39.46 o 
  -4  -4   5     1673.14     1018.35    265.31 o 
  -2  -4   5     1000.45     1001.58     28.52 o 
   0  -4   5      604.24      636.34     20.50 o 
   2  -4   5      720.62      759.74      8.54 o 
   4  -4   5      488.68      480.97     22.20 o 
   6  -4   5       74.77      114.79      9.66 o 
   8  -4   5      144.84      113.11     27.28 o 
  10  -4   5        2.29       23.30     20.45 o 
 -17  -3   5        1.12       16.48     19.89 o 
 -15  -3   5       82.60       78.99     14.78 o 
 -13  -3   5      184.13      211.46     10.80 o 
 -11  -3   5       57.42       54.55     18.75 o 
  -9  -3   5     2828.12     1451.21    554.10 o 
  -7  -3   5     1121.22     1145.22     15.41 o 
  -5  -3   5     1983.07     1139.63    271.01 o 
  -3  -3   5     1168.62     1208.61     31.41 o 
  -1  -3   5     1145.93     1186.30    117.08 o 
   1  -3   5     1237.80     1318.02     56.54 o 
   3  -3   5     1057.35     1001.38    173.41 o 
   5  -3   5      197.90      184.21     14.21 o 
   7  -3   5      207.94      198.98     27.86 o 
   9  -3   5       53.47       67.62     15.91 o 
  11  -3   5       10.54       15.91     21.02 o 
 -16  -2   5       29.09       23.30     18.75 o 
 -14  -2   5      239.39      319.51     21.60 o 
 -12  -2   5      127.93      126.18     20.46 o 
 -10  -2   5      981.50      981.65     28.50 o 
  -8  -2   5     2670.23     1540.42    481.70 o 
  -6  -2   5     3295.98     3384.14     35.18 o 
  -4  -2   5     4788.67     4610.52     93.13 o 
  -2  -2   5      720.82      694.71     11.98 o 
   0  -2   5      170.29      159.20     22.75 o 
   2  -2   5     6269.08     6052.68    711.19 o 
   4  -2   5      937.93      967.66     23.38 o 
   6  -2   5       58.38       72.74     23.30 o 
   8  -2   5      274.36      308.76     21.04 o 
  12  -2   5       12.59       69.89     15.34 o 
 -17  -1   5        7.24       94.32     23.30 o 
 -15  -1   5      137.10       85.82     29.56 o 
 -13  -1   5       82.82      121.05     16.48 o 
 -11  -1   5      554.74      550.42     17.65 o 
  -9  -1   5     1000.58      954.22     18.82 o 
  -7  -1   5     3505.46     3612.09     18.47 o 
  -5  -1   5     3757.82     3700.94     46.38 o 
  -3  -1   5     3643.26     3569.23     18.00 o 
  -1  -1   5     2467.57     2435.91     22.49 o 
   1  -1   5     1311.77     1312.66     79.81 o 
   3  -1   5     4439.04     4903.39     31.86 o 
   5  -1   5      716.93      814.09      8.55 o 
   7  -1   5      191.51      209.78     19.90 o 
  11  -1   5        7.15        1.70     22.16 o 
 -16   0   5       55.20       30.12     14.77 o 
 -14   0   5      167.64      162.57     11.37 o 
 -12   0   5      360.35      414.66     24.46 o 
 -10   0   5     1283.44     1359.07     22.26 o 
  -8   0   5     1360.11     1551.05     29.72 o 
  -6   0   5     1407.56     1248.25     10.87 o 
  -4   0   5     6253.33     6037.68    119.09 o 
  -2   0   5     3520.18     3259.63     17.43 o 
   0   0   5     1260.58      848.36    176.31 o 
   2   0   5     1780.22     1771.91     83.12 o 
   4   0   5     5195.04     5991.13    200.23 o 
   6   0   5      102.30      122.77     25.01 o 
   8   0   5      103.88       69.91     13.64 o 
  10   0   5       64.27       42.05     10.80 o 
  12   0   5       19.50       25.57     16.48 o 
 -15   1   5      136.85      121.06     19.89 o 
 -13   1   5       81.82       81.84      9.66 o 
 -11   1   5      544.08      564.63     18.21 o 
  -9   1   5      997.92      987.29     18.82 o 
  -7   1   5     3536.48     3378.75    106.24 o 
  -5   1   5     3690.10     3773.81     37.67 o 
  -3   1   5     3623.26     3771.43     18.58 o 
  -1   1   5     2450.44     2346.31     14.99 o 
   3   1   5     4473.98     5076.21    108.35 o 
   5   1   5      697.86      605.54     96.84 o 
   7   1   5      197.39      158.62     11.37 o 
   9   1   5       46.10       43.19     21.02 o 
  11   1   5        7.66       34.66     13.07 o 
 -16   2   5       28.24       23.30     13.64 o 
 -14   2   5      239.94      194.44     48.32 o 
 -12   2   5      127.89      142.10     21.60 o 
 -10   2   5      997.39     1025.03     23.94 o 
  -8   2   5     2703.55     2725.80    102.78 o 
  -6   2   5     3300.49     3209.47     25.95 o 
  -4   2   5     4820.05     4725.92     20.96 o 
  -2   2   5      698.91      628.47      7.41 o 
   4   2   5      920.77     1029.74     29.08 o 
   6   2   5       54.88       42.05      8.52 o 
   8   2   5      276.36      282.61     17.63 o 
  10   2   5        6.93        1.14     17.61 o 
 -15   3   5       82.24       72.74     21.59 o 
 -13   3   5      182.37      198.96     25.58 o 
 -11   3   5       64.84       94.33     11.93 o 
  -9   3   5     2834.69     3141.10     33.84 o 
  -7   3   5     1097.67     1114.88     10.27 o 
  -5   3   5     1957.81     1907.20     65.88 o 
  -3   3   5     1170.73     1161.79     15.42 o 
   5   3   5      200.15      186.48     12.51 o 
   7   3   5      208.15      222.86     20.47 o 
   9   3   5       55.57       57.96     11.37 o 
 -16   4   5        5.95       20.45     13.64 o 
 -14   4   5       48.31       44.89     17.05 o 
 -12   4   5      106.11      103.44     13.64 o 
 -10   4   5     1004.08     1189.85     15.39 o 
  -8   4   5      254.49      260.44     26.73 o 
  -6   4   5     1780.98     1844.56     45.74 o 
  -4   4   5     1672.49     1799.40     19.44 o 
   6   4   5       74.93       75.01     10.23 o 
   8   4   5      144.93      109.70     20.46 o 
 -15   5   5       21.28       13.64     13.64 o 
 -13   5   5       71.49       52.28     15.34 o 
 -11   5   5      211.06      250.70     33.54 o 
  -9   5   5      327.94      420.84     36.97 o 
  -7   5   5      434.17      423.85     27.88 o 
  -5   5   5      660.49      662.20     15.37 o 
   7   5   5       24.57       43.18     15.91 o 
  11   5   5        5.46        1.70     19.32 o 
 -12   6   5       78.19      103.43     19.89 o 
 -10   6   5       91.99       88.65     22.73 o 
  -8   6   5      175.67      173.94     14.21 o 
   8   6   5       26.91       19.89     21.02 o 
 -11   7   5       37.42       27.27     19.32 o 
  -9   7   5       67.33      122.74     18.18 o 
  -8  -8   6       61.67       59.10     17.62 o 
  -6  -8   6       43.75       54.55     12.50 o 
  -4  -8   6       53.33       53.41     29.55 o 
  -2  -8   6       46.95       73.87     18.18 o 
   0  -8   6       40.51       29.55     13.07 o 
   2  -8   6       26.69       17.05     18.75 o 
 -11  -7   6       23.33       13.07      6.82 o 
  -9  -7   6       53.94       10.23      2.84 o 
  -7  -7   6      102.52      194.36     17.05 o 
  -5  -7   6      214.25      213.75     30.70 o 
  -3  -7   6       42.13       50.00     11.93 o 
  -1  -7   6      115.58      107.98     12.50 o 
   1  -7   6       86.35       88.65      9.66 o 
   3  -7   6       62.13       64.78     17.05 o 
 -12  -6   6       58.92       40.91     10.80 o 
 -10  -6   6      123.89      145.50     14.78 o 
  -8  -6   6      118.35       77.86     25.01 o 
  -4  -6   6      365.11      399.27     11.94 o 
  -2  -6   6      206.95      262.65     26.72 o 
   0  -6   6      377.90      420.89     34.13 o 
   2  -6   6       98.24       48.44     20.18 o 
   4  -6   6       62.16       48.30      8.52 o 
   6  -6   6       53.35       40.46     28.70 o 
 -15  -5   6       20.83       37.50     16.48 o 
 -13  -5   6       84.47       66.49     39.21 o 
 -11  -5   6      259.29      275.18     27.29 o 
  -9  -5   6      297.91      399.19     11.94 o 
  -7  -5   6      147.85      164.27      7.96 o 
  -3  -5   6      221.54      213.78     19.90 o 
  -1  -5   6      527.23      631.15     11.38 o 
   1  -5   6      498.40      380.27    156.20 o 
   3  -5   6       23.84       29.61      7.99 o 
   5  -5   6      115.96      116.05     18.76 o 
   7  -5   6       35.71       36.37     14.77 o 
   9  -5   6        0.67       19.89     17.05 o 
 -16  -4   6       51.95      114.78     22.73 o 
 -14  -4   6       97.92       82.97     19.32 o 
 -12  -4   6      141.95      151.19     29.56 o 
 -10  -4   6      829.41      957.40     32.46 o 
  -8  -4   6      172.40      184.19      7.96 o 
  -6  -4   6      808.50      754.91     29.06 o 
  -4  -4   6     1710.98     1729.29     12.58 o 
  -2  -4   6     1012.46     1013.14     34.07 o 
   0  -4   6      951.51      822.40    251.40 o 
   2  -4   6      579.67      611.75     25.90 o 
   4  -4   6      478.63      441.95     24.18 o 
   6  -4   6       94.17      147.19     23.87 o 
   8  -4   6        9.55        5.68     18.18 o 
  10  -4   6        4.13       22.73     19.89 o 
 -17  -3   6       20.42       27.27     17.05 o 
 -15  -3   6       56.23       52.28     14.21 o 
 -13  -3   6      357.98      295.73     23.32 o 
 -11  -3   6      485.61      192.89     77.38 o 
  -9  -3   6       84.48       98.89     18.19 o 
  -7  -3   6     1340.24     1467.39     11.42 o 
  -5  -3   6     1779.29     1357.27     10.87 o 
  -3  -3   6      618.89      631.72     15.38 o 
  -1  -3   6      581.12      538.15     54.10 o 
   1  -3   6     2187.20     2350.80    310.51 o 
   3  -3   6      497.18      514.58     44.39 o 
   5  -3   6      105.31       88.66      8.53 o 
   7  -3   6       95.51       82.97     16.48 o 
   9  -3   6        0.74       10.80     13.07 o 
  11  -3   6        6.19        6.82     14.20 o 
 -16  -2   6       64.37       61.37     15.34 o 
 -14  -2   6      360.58      378.76     38.10 o 
 -12  -2   6      333.74      321.90     10.81 o 
 -10  -2   6     1102.51     1170.16     25.66 o 
  -8  -2   6     1774.11     1924.17     33.18 o 
  -6  -2   6     1800.59     1873.36     78.44 o 
  -4  -2   6     3214.89     2964.40     16.72 o 
  -2  -2   6     1994.25     2043.96     13.76 o 
   0  -2   6     2956.98     3040.68     25.04 o 
   2  -2   6     2105.11     2270.98     69.32 o 
   4  -2   6      733.72      763.30     16.52 o 
   6  -2   6       32.82       46.03     15.34 o 
   8  -2   6       65.39      102.29     24.44 o 
 -17  -1   6        5.40       15.91     15.91 o 
 -15  -1   6       43.19       30.12     22.16 o 
 -13  -1   6      514.10      485.36     16.50 o 
 -11  -1   6      371.98      408.44     21.62 o 
  -9  -1   6     1314.64     1393.14     33.69 o 
  -7  -1   6      869.80      818.96     21.67 o 
  -5  -1   6     6898.51     7065.44    321.74 o 
  -3  -1   6     2355.44     2275.23     14.38 o 
  -1  -1   6     2722.83     2961.12     16.70 o 
   1  -1   6     1865.78     1824.30    283.34 o 
   3  -1   6     1288.17     1304.87     21.70 o 
   5  -1   6       93.45       76.73     15.91 o 
   7  -1   6       64.33       48.30     22.73 o 
   9  -1   6       58.08       63.64     20.46 o 
 -16   0   6       63.21       55.69     12.50 o 
 -14   0   6      150.30       94.35     38.08 o 
 -12   0   6     1054.80     1068.75     54.15 o 
 -10   0   6      686.40      536.51    143.53 o 
  -8   0   6     1421.04     1333.28     38.86 o 
  -6   0   6     1511.56      874.98    232.91 o 
  -4   0   6     6588.47     4952.88     21.75 o 
  -2   0   6     3027.21     2780.86     16.17 o 
   0   0   6      580.36      594.32     14.82 o 
   2   0   6      579.31      427.77    146.96 o 
   4   0   6      931.78      903.11     31.93 o 
   6   0   6      121.79      129.59     15.35 o 
   8   0   6       35.04       17.61     11.93 o 
  12   0   6       69.26       80.69     27.28 o 
 -15   1   6       43.86       48.30     11.36 o 
 -13   1   6      517.43      515.52     20.48 o 
 -11   1   6      359.79      364.05     11.38 o 
  -9   1   6     1309.44     1326.31     33.11 o 
  -7   1   6      882.40      747.14     12.55 o 
  -5   1   6     6830.77     7323.25     52.24 o 
  -3   1   6     2319.82     2160.96     21.28 o 
  -1   1   6     2734.26     2936.52     16.70 o 
   3   1   6     1297.83     1376.88     16.56 o 
   5   1   6       90.65      105.14      9.09 o 
   7   1   6       65.77       72.74     16.48 o 
   9   1   6       59.67       71.03     29.55 o 
  11   1   6        5.21       21.59     21.59 o 
 -16   2   6       64.45       76.71     26.14 o 
 -14   2   6      362.18      311.65     31.85 o 
 -12   2   6      339.61      346.93     11.37 o 
 -10   2   6     1092.56     1180.39     31.36 o 
  -8   2   6     1805.00     1793.97     76.66 o 
  -6   2   6     1779.18     1807.93      6.30 o 
  -4   2   6     3200.39     3089.32     25.37 o 
  -2   2   6     2058.63     2127.76     28.11 o 
   4   2   6      723.95      459.67    136.14 o 
   8   2   6       66.19       52.28     19.89 o 
  10   2   6       10.58       25.57     15.34 o 
  12   2   6       15.96       68.75     21.02 o 
 -15   3   6       56.78       73.87     13.07 o 
 -13   3   6      356.77      372.50     29.00 o 
 -11   3   6      491.99      508.68     23.90 o 
  -9   3   6       75.50      106.84     21.60 o 
  -7   3   6     1330.77     1348.58     22.27 o 
  -5   3   6     1752.68     1787.96     19.45 o 
  -3   3   6      635.94      697.85     15.95 o 
   5   3   6      107.35       96.05     25.01 o 
   7   3   6       96.84       97.75     32.96 o 
   9   3   6        0.73       35.23     15.91 o 
  11   3   6        6.12       17.61     15.34 o 
 -16   4   6       51.97       61.37     15.34 o 
 -14   4   6       96.36      129.57     22.16 o 
 -12   4   6      138.11      180.18     20.46 o 
 -10   4   6      836.29      924.95     46.13 o 
  -8   4   6      163.86      209.76     10.80 o 
  -6   4   6      797.41      788.50     17.09 o 
  -4   4   6     1707.74     1780.15     18.86 o 
   6   4   6       95.29      107.98     12.50 o 
 -13   5   6       83.44       87.52     29.55 o 
 -11   5   6      260.38      258.12     38.66 o 
  -9   5   6      306.54      303.66     44.92 o 
  -7   5   6      148.10      162.57     13.64 o 
  -5   5   6      855.57      902.39     18.23 o 
   7   5   6       35.85       31.82     17.61 o 
 -12   6   6       58.72       20.46     35.23 o 
 -10   6   6      122.18      124.47     11.94 o 
  -8   6   6      117.95      142.09     15.91 o 
  -6   6   6      147.47      184.16     14.21 o 
   8   6   6       13.95       13.07     14.77 o 
 -11   7   6       23.67        3.41     20.46 o 
  -9   7   6       54.46       66.48     17.05 o 
  -8  -8   7       33.24       47.16     26.71 o 
  -6  -8   7       64.65       40.91     20.46 o 
  -4  -8   7       19.31        7.39     16.48 o 
  -2  -8   7       52.26       61.37     15.34 o 
   0  -8   7       31.30       22.73      9.09 o 
   2  -8   7       11.44        8.52     20.45 o 
 -11  -7   7       17.28       10.23      5.11 o 
  -5  -7   7      181.72      180.19     18.19 o 
  -3  -7   7       68.52       78.99     14.77 o 
  -1  -7   7       54.96       77.85     11.93 o 
   1  -7   7       84.00       84.67     31.82 o 
   3  -7   7       14.76       48.86     17.05 o 
   5  -7   7       18.04       51.14     20.45 o 
 -12  -6   7       38.53       29.55     10.80 o 
 -10  -6   7       76.86       82.97     17.62 o 
  -8  -6   7      141.84       77.87      3.98 o 
  -4  -6   7      222.38      297.90     26.15 o 
  -2  -6   7      195.32      190.44     22.74 o 
   0  -6   7      157.14      186.44     22.74 o 
   2  -6   7       89.14       76.72     17.05 o 
   4  -6   7       13.56       18.18      4.55 o 
   6  -6   7       50.75       31.25     10.80 o 
 -15  -5   7       14.72       17.05     18.18 o 
 -13  -5   7       45.75       43.19     30.68 o 
 -11  -5   7      262.29      196.72     31.84 o 
  -9  -5   7      327.56      305.95     15.92 o 
  -5  -5   7      638.44      379.13     32.45 o 
  -3  -5   7      492.82      488.22     23.33 o 
  -1  -5   7      337.43      282.61     87.59 o 
   1  -5   7      193.02      148.37     44.63 o 
   3  -5   7       30.62       39.60     10.91 o 
   5  -5   7       48.04       45.84      9.94 o 
   7  -5   7       13.13       19.32     17.61 o 
 -16  -4   7       16.94       16.48     17.61 o 
 -14  -4   7       86.47       63.65     34.67 o 
 -12  -4   7      174.20      207.48     47.75 o 
 -10  -4   7      126.84      156.87      7.39 o 
  -8  -4   7     1186.22      726.49    244.06 o 
  -6  -4   7      657.46      741.92      7.97 o 
  -4  -4   7     1347.90     1461.16     11.42 o 
  -2  -4   7      842.59      909.16     39.32 o 
   0  -4   7     1554.41      949.39    430.57 o 
   2  -4   7       10.62       48.30     13.64 o 
   4  -4   7      203.61      174.59     36.95 o 
   6  -4   7       93.02      100.59     27.28 o 
   8  -4   7        2.97        6.25     11.36 o 
 -17  -3   7       72.27       28.41     21.59 o 
 -15  -3   7       14.25       23.30     17.61 o 
 -13  -3   7      232.13      250.72     40.36 o 
 -11  -3   7      300.89      290.59     23.32 o 
  -9  -3   7      309.46      327.59     21.61 o 
  -7  -3   7     1236.99      854.80    194.58 o 
  -5  -3   7     1821.80     2004.93     13.73 o 
  -3  -3   7     1248.17     1229.08     15.98 o 
  -1  -3   7      508.68      565.81     31.02 o 
   1  -3   7      257.68      245.70     26.44 o 
   3  -3   7      457.76      437.36     21.36 o 
   5  -3   7       86.63      114.80     17.62 o 
   9  -3   7       50.04       61.37     18.75 o 
 -16  -2   7       65.55       27.28     11.93 o 
 -14  -2   7      307.20      366.76     20.47 o 
 -12  -2   7      834.68      952.84     23.35 o 
 -10  -2   7      155.90      169.97     21.60 o 
  -8  -2   7     1773.49     1825.20     13.15 o 
  -6  -2   7     3956.88     2084.28    735.15 o 
  -4  -2   7     1968.56     1893.85     13.18 o 
  -2  -2   7     2548.47     2749.91     16.08 o 
   0  -2   7      734.44      721.43     30.49 o 
   2  -2   7       79.34       62.57      7.67 o 
   4  -2   7      856.87      897.90     86.03 o 
   6  -2   7       88.08       62.51     23.87 o 
  10  -2   7       21.28        3.98     25.00 o 
 -17  -1   7       20.45        5.68     23.86 o 
 -15  -1   7       47.09       73.87     11.93 o 
 -13  -1   7      533.85      600.88     33.00 o 
 -11  -1   7      230.54      190.48     29.00 o 
  -9  -1   7      817.44      871.27     17.66 o 
  -7  -1   7     1274.92     1272.38     37.69 o 
  -5  -1   7     2991.49     3000.75     16.69 o 
  -3  -1   7     3455.14     3324.46     17.31 o 
  -1  -1   7     1553.28     1600.57     24.03 o 
   1  -1   7      525.65      491.93     11.79 o 
   3  -1   7      500.73      462.17      9.68 o 
   5  -1   7      588.97      619.88     41.55 o 
   7  -1   7       42.61       54.55     21.02 o 
   9  -1   7       33.23       36.37     11.93 o 
  11  -1   7       13.78       44.89     23.30 o 
 -16   0   7       99.83       76.72     19.89 o 
 -14   0   7      670.01      677.33     27.32 o 
 -12   0   7      276.14      265.55     56.30 o 
 -10   0   7     1032.50     1144.33     25.66 o 
  -8   0   7     2221.17     2231.46     64.18 o 
  -6   0   7      920.98      921.83      9.13 o 
  -4   0   7     2497.82     2317.35     14.37 o 
  -2   0   7     2360.36     2330.78     14.36 o 
   0   0   7     1015.70     1099.66     19.97 o 
   2   0   7      251.51      250.81     61.99 o 
   4   0   7       86.45      102.30     13.64 o 
   6   0   7      543.62      571.94     32.44 o 
 -15   1   7       45.94       60.23     10.80 o 
 -13   1   7      536.61      590.08     14.79 o 
 -11   1   7      221.23      248.46     16.49 o 
  -9   1   7      805.48      605.71    100.29 o 
  -7   1   7     1272.44     1224.40     26.27 o 
  -5   1   7     3010.81     3109.80     25.33 o 
  -3   1   7     3472.94     3475.34     17.89 o 
  -1   1   7     1524.98     1458.52     29.17 o 
   3   1   7      510.44      436.58      6.26 o 
   5   1   7      587.35      515.71     13.66 o 
   7   1   7       40.72       25.00     12.50 o 
   9   1   7       33.90       20.46     18.18 o 
 -16   2   7       64.47       61.37     22.73 o 
 -14   2   7      305.99      344.02     17.06 o 
 -12   2   7      835.13      911.26     36.45 o 
 -10   2   7      139.03      160.30     17.05 o 
  -8   2   7     1803.91     1910.61     26.31 o 
  -6   2   7     3966.58     4061.97     28.85 o 
  -4   2   7     1969.93     1633.78     18.33 o 
  -2   2   7     2569.25     2663.43     23.54 o 
   4   2   7      856.06      831.24     74.07 o 
   6   2   7       83.97       54.56     30.12 o 
   8   2   7       18.15       31.82     15.91 o 
  10   2   7       21.23       31.82     17.05 o 
 -15   3   7       13.97       30.11     23.30 o 
 -13   3   7      230.36      321.78     35.25 o 
 -11   3   7      294.82      275.23     17.63 o 
  -9   3   7      334.64      321.93     48.91 o 
  -7   3   7     1236.43     1314.72     21.68 o 
  -5   3   7     1806.48     1897.86     20.02 o 
  -3   3   7     1252.23     1293.61     21.69 o 
   5   3   7       86.51       93.20     17.62 o 
   9   3   7       50.31       53.41     10.80 o 
  11   3   7        1.46       17.61     21.02 o 
 -16   4   7       16.25       13.64     24.43 o 
 -14   4   7       84.77      114.79     19.32 o 
 -12   4   7      170.13      169.96     48.88 o 
 -10   4   7      134.01      134.71     19.33 o 
  -8   4   7     1184.59     1431.30     22.81 o 
  -6   4   7      650.03      725.39     16.51 o 
  -4   4   7     1332.80     1282.44     21.69 o 
   6   4   7       93.53       75.02     26.14 o 
  10   4   7       15.60       23.30     19.89 o 
 -15   5   7       15.03       26.14     23.30 o 
 -13   5   7       45.94       67.62     32.39 o 
 -11   5   7      266.34      272.91     17.63 o 
  -9   5   7      323.61      396.36     14.79 o 
  -7   5   7      387.18      396.46     18.20 o 
  -5   5   7      631.06      650.08     19.35 o 
   7   5   7       13.31       35.23     12.50 o 
 -12   6   7       38.22       11.93     21.59 o 
 -10   6   7       75.49       93.20     18.75 o 
  -8   6   7      141.37      184.15     18.19 o 
  -6   6   7      226.90      262.65     17.06 o 
 -11   7   7       17.34       25.57     40.34 o 
  -9   7   7       67.58      103.42     18.18 o 
  -7   7   7       90.07       43.19     17.62 o 
  -6  -8   8       44.26       44.89     23.30 o 
  -4  -8   8       37.44       20.46     17.05 o 
  -2  -8   8       12.52       23.30     10.23 o 
   0  -8   8       22.44        3.41     17.05 o 
  -5  -7   8       98.89      151.17     26.14 o 
  -3  -7   8      135.75      168.23     15.91 o 
  -1  -7   8       18.32       46.02     18.18 o 
   3  -7   8       13.14        7.95     18.75 o 
 -12  -6   8       28.26       14.21      7.39 o 
 -10  -6   8      108.27       68.77      8.52 o 
  -8  -6   8      138.16       68.77     13.64 o 
  -4  -6   8      194.16      243.30     21.03 o 
  -2  -6   8       66.50       73.87     17.05 o 
   0  -6   8      131.01       96.05     27.85 o 
   2  -6   8       72.45       28.76     13.64 o 
   4  -6   8       32.23       20.56     13.35 o 
   6  -6   8       11.02       22.53     10.95 o 
 -15  -5   8       53.04       14.77     12.50 o 
 -13  -5   8       59.47       31.25      6.82 o 
 -11  -5   8       62.49       54.55      7.96 o 
  -9  -5   8      651.06      681.28     31.30 o 
  -7  -5   8      298.90      330.38      5.69 o 
  -5  -5   8       84.35       72.74      3.98 o 
  -3  -5   8      470.80      172.38    123.75 o 
  -1  -5   8       80.78       73.07     10.80 o 
   1  -5   8      129.91       84.02      9.95 o 
   3  -5   8       42.63       31.47     12.22 o 
   5  -5   8       24.26       39.81      9.95 o 
 -16  -4   8       10.70       27.84     16.48 o 
 -14  -4   8       62.83       48.30     16.48 o 
 -12  -4   8      372.41      442.46     12.51 o 
 -10  -4   8      301.82      313.89     18.77 o 
  -8  -4   8      848.77      938.70     18.23 o 
  -6  -4   8      794.89      758.67     21.07 o 
  -4  -4   8      894.83      866.65     13.11 o 
  -2  -4   8      554.44      556.04    155.67 o 
   0  -4   8      153.28      126.21     38.65 o 
   2  -4   8      378.79      392.66     16.49 o 
   4  -4   8       72.98       18.96     15.34 o 
   6  -4   8       65.01       68.76     16.48 o 
   8  -4   8       32.18       37.50     25.00 o 
 -15  -3   8       62.02       40.91     14.77 o 
 -13  -3   8      182.16      184.17     12.51 o 
 -11  -3   8      341.69      344.07      8.53 o 
  -9  -3   8      765.65      853.12     30.75 o 
  -7  -3   8      531.27      590.23     10.81 o 
  -5  -3   8      609.10      597.84     18.22 o 
  -3  -3   8      808.89      879.74     17.66 o 
  -1  -3   8      489.74      525.73     12.27 o 
   1  -3   8       78.83      121.50     23.02 o 
   3  -3   8      581.72      649.10    124.64 o 
   5  -3   8      142.96      190.41     16.48 o 
   9  -3   8       20.24       40.34     15.34 o 
 -16  -2   8       27.37       29.55     12.50 o 
 -14  -2   8      183.84      188.15     25.01 o 
 -12  -2   8      859.69      701.68    156.06 o 
 -10  -2   8      595.92      455.95    103.03 o 
  -8  -2   8     2029.90     2156.83     56.07 o 
  -6  -2   8     2232.73      844.90     13.17 o 
  -4  -2   8     2328.04     2246.32     28.66 o 
  -2  -2   8      669.45      336.06     10.82 o 
   0  -2   8      318.61      354.02     27.02 o 
   2  -2   8      562.29      567.01     16.22 o 
   4  -2   8      348.16      381.64     23.32 o 
   6  -2   8       62.65       50.01     34.10 o 
 -15  -1   8       49.88       31.25     19.32 o 
 -13  -1   8      149.98      164.27     11.37 o 
 -11  -1   8      320.34      346.92     22.75 o 
  -9  -1   8      968.65      995.86     42.75 o 
  -7  -1   8     1586.84     1593.44     30.29 o 
  -5  -1   8      736.50      751.04     12.54 o 
  -3  -1   8     3951.64     4052.88     19.62 o 
  -1  -1   8      362.12      338.54     11.38 o 
   1  -1   8      609.88      662.58     34.16 o 
   3  -1   8      226.24      209.81     15.35 o 
   5  -1   8      394.01      445.95     15.93 o 
   7  -1   8        7.44       25.57     11.36 o 
   9  -1   8        7.08       27.84     17.61 o 
 -14   0   8      306.82      330.37     16.49 o 
 -12   0   8      523.60      593.51     25.61 o 
 -10   0   8      946.80      934.68     37.05 o 
  -8   0   8     1840.77     1930.95     40.04 o 
  -6   0   8     1212.95     1208.00     15.98 o 
  -4   0   8     1828.82     2060.79     20.61 o 
  -2   0   8     2023.56     2034.69     20.62 o 
   0   0   8      445.27      488.32     23.33 o 
   2   0   8      146.04      164.28      9.66 o 
   4   0   8      440.48      560.98     42.67 o 
   6   0   8       26.84       43.18     25.00 o 
   8   0   8       15.76       12.50     10.80 o 
  10   0   8        3.48       19.89     22.73 o 
 -17   1   8       20.32       43.75     21.02 o 
 -15   1   8       49.90       60.23     37.50 o 
 -13   1   8      153.91      124.48     38.65 o 
 -11   1   8      319.25      344.08     17.06 o 
  -9   1   8      972.66     1001.01     33.63 o 
  -7   1   8     1591.55     1551.17     41.72 o 
  -5   1   8      739.58      643.35     15.39 o 
  -3   1   8     3927.94     3814.73    103.30 o 
  -1   1   8      356.65      293.01     13.09 o 
   3   1   8      228.98      202.99     19.33 o 
   5   1   8      396.52      355.51     28.44 o 
   9   1   8        7.37        4.55     20.45 o 
 -16   2   8       27.09       53.41     14.21 o 
 -14   2   8      183.83      181.90     14.21 o 
 -12   2   8      856.11      934.05     27.91 o 
 -10   2   8      617.38      485.58    103.04 o 
  -8   2   8     2002.53     2052.52     75.51 o 
  -6   2   8     2263.18     1987.32     20.05 o 
  -4   2   8     2301.65     2167.58    112.91 o 
  -2   2   8      659.37      650.46     15.38 o 
   4   2   8      352.79      227.51     47.78 o 
   6   2   8       61.66       66.49     17.05 o 
   8   2   8        6.19       36.36     17.05 o 
  10   2   8       12.58       36.36     15.34 o 
 -15   3   8       63.01       60.23     17.62 o 
 -13   3   8      184.07      145.52     19.90 o 
 -11   3   8      342.71      352.61     31.28 o 
  -9   3   8      778.25      796.77     21.07 o 
  -7   3   8      538.62      485.51     30.17 o 
  -5   3   8      594.88      612.61     29.61 o 
  -3   3   8      804.99      613.07    112.24 o 
   5   3   8      142.32      102.31     38.08 o 
   9   3   8       20.39       15.34     12.50 o 
 -14   4   8       63.10       52.28     16.48 o 
 -12   4   8      368.46      372.50     14.79 o 
 -10   4   8      294.43      358.24     14.22 o 
  -8   4   8      865.57      966.66     18.80 o 
  -6   4   8      776.23      805.33     21.64 o 
  -4   4   8      879.26      862.05     30.77 o 
   6   4   8       64.79       55.69     12.50 o 
 -15   5   8       53.32       55.69     25.00 o 
 -13   5   8       59.52       76.71     23.87 o 
 -11   5   8       62.61      105.13     19.89 o 
  -9   5   8      653.77      826.42     26.18 o 
  -7   5   8      304.81      319.58     18.77 o 
  -5   5   8       84.41       85.81      8.52 o 
 -12   6   8       28.41       68.75     16.48 o 
 -10   6   8      106.85      165.95     21.60 o 
  -8   6   8      138.37      154.60     17.05 o 
  -6   6   8      112.25      103.44     21.60 o 
 -11   7   8       68.88       62.51     21.59 o 
  -9   7   8       43.75       29.55     19.89 o 
  -7   7   8       64.44       78.99     19.89 o 
  -5  -7   9       77.12       84.67     13.64 o 
  -3  -7   9       78.76      114.79     24.44 o 
  -1  -7   9       25.84       43.75     15.91 o 
   1  -7   9       24.72       31.25     11.93 o 
 -12  -6   9       73.55       78.99     11.93 o 
 -10  -6   9      113.82      114.80      9.66 o 
  -8  -6   9       49.51       19.89      2.27 o 
  -4  -6   9      176.81      200.65     17.05 o 
  -2  -6   9       71.50       84.67     13.64 o 
   0  -6   9       50.09       64.78     20.46 o 
   2  -6   9       47.09       43.19     21.59 o 
 -13  -5   9       63.77       62.51     15.34 o 
 -11  -5   9      110.46       53.42     23.30 o 
  -7  -5   9      341.20      313.92     23.88 o 
  -5  -5   9      156.03      127.89     10.23 o 
  -3  -5   9      200.04      225.18     55.71 o 
  -1  -5   9      154.65      151.29     15.63 o 
   1  -5   9      137.36      111.52     70.48 o 
   3  -5   9       17.27       18.18     19.89 o 
 -14  -4   9       47.22       34.66     22.16 o 
 -12  -4   9      199.60      192.71     27.29 o 
 -10  -4   9      356.70      330.42     24.45 o 
  -8  -4   9      383.11      452.19     13.08 o 
  -6  -4   9      274.55      333.22      5.69 o 
  -4  -4   9      779.75      817.80     13.10 o 
  -2  -4   9      539.97      524.08     17.10 o 
   0  -4   9      128.89       91.53     12.22 o 
   2  -4   9      584.74      573.94     16.22 o 
   6  -4   9       21.03       46.02     19.32 o 
 -15  -3   9      126.24      138.11     23.30 o 
 -13  -3   9      218.56      270.03     12.51 o 
 -11  -3   9      441.24      485.24     50.06 o 
  -9  -3   9      147.27      139.83      9.09 o 
  -7  -3   9      456.47      478.51     13.09 o 
  -5  -3   9      464.64      550.24      6.83 o 
  -3  -3   9      569.99      627.27     18.78 o 
  -1  -3   9      188.19      169.45     21.03 o 
   1  -3   9      575.76      722.55     12.58 o 
   3  -3   9        2.23       15.34     10.80 o 
   5  -3   9       93.52      109.68     15.91 o 
   7  -3   9        6.30       40.34     12.50 o 
 -16  -2   9      104.63      105.14     34.10 o 
 -14  -2   9      122.06      131.29     26.14 o 
 -12  -2   9      901.53      948.34     64.93 o 
 -10  -2   9     1511.27     1651.70     12.56 o 
  -8  -2   9      133.58      180.19     11.94 o 
  -6  -2   9      804.85      831.23     13.10 o 
  -4  -2   9     2193.77     2109.02     34.92 o 
  -2  -2   9     1071.18     1074.34     14.83 o 
   0  -2   9      252.58      291.95     11.66 o 
   2  -2   9      253.60      242.45      7.24 o 
   4  -2   9      119.18      133.00     21.03 o 
   6  -2   9       60.65      111.38     22.16 o 
 -17  -1   9       29.17       10.80     12.50 o 
 -15  -1   9       79.88       78.99     25.57 o 
 -13  -1   9      287.42      250.76     43.21 o 
 -11  -1   9      942.06      957.74     37.60 o 
  -9  -1   9      656.29      762.96     41.56 o 
  -7  -1   9      899.55      921.02     18.24 o 
  -5  -1   9      609.21      568.85     14.24 o 
  -3  -1   9      873.19      844.69     13.11 o 
  -1  -1   9     1072.59     1074.42     14.83 o 
   1  -1   9      249.23      253.82     22.18 o 
   3  -1   9      151.32      124.48     15.35 o 
   5  -1   9       63.11       77.85     14.77 o 
   7  -1   9       37.99       37.50     13.64 o 
 -16   0   9      107.53      102.30     13.64 o 
 -14   0   9      186.27      192.70     27.29 o 
 -12   0   9     1378.92     1437.39     57.04 o 
 -10   0   9      657.33      689.46     31.88 o 
  -8   0   9     1457.30     1496.53     23.41 o 
  -6   0   9     1348.16     1348.54     16.56 o 
  -4   0   9      766.43      792.56     21.08 o 
  -2   0   9      430.13      417.69     12.52 o 
   0   0   9      750.21      866.40     17.66 o 
   2   0   9      219.37      243.34     23.31 o 
   4   0   9       51.02       76.71     10.80 o 
   6   0   9       13.15       23.86     17.61 o 
   8   0   9       19.64       66.48     35.80 o 
 -17   1   9       30.01       46.02     25.57 o 
 -15   1   9       80.58       72.74     13.07 o 
 -13   1   9      283.61      311.59     34.68 o 
 -11   1   9      962.35      822.76    190.31 o 
  -9   1   9      628.10      693.43     59.78 o 
  -7   1   9      899.47      962.63     18.81 o 
  -5   1   9      617.02      597.91     14.81 o 
  -3   1   9      871.45      840.69     21.66 o 
  -1   1   9     1086.80     1175.42     20.53 o 
   3   1   9      151.67      165.98     11.94 o 
   5   1   9       65.96       71.03     14.21 o 
   7   1   9       37.34       26.14     17.05 o 
   9   1   9        3.77       31.25     21.02 o 
 -16   2   9      105.37       91.50     18.75 o 
 -14   2   9      120.33       79.00     28.42 o 
 -12   2   9      898.89      990.48     28.48 o 
 -10   2   9     1505.53     1584.90     23.97 o 
  -8   2   9      121.49       94.35     14.78 o 
  -6   2   9      802.80      840.34     17.66 o 
  -4   2   9     2190.38     2179.41     42.36 o 
  -2   2   9     1071.49     1089.16     19.96 o 
   4   2   9      120.08      119.36     18.19 o 
   6   2   9       60.03       38.07     11.93 o 
 -15   3   9      126.42      142.08     35.81 o 
 -13   3   9      219.14      248.43     21.60 o 
 -11   3   9      438.69      330.50     71.11 o 
  -9   3   9      146.58      151.20     14.78 o 
  -7   3   9      480.23      505.29     20.48 o 
  -5   3   9      458.94      465.45      9.67 o 
  -3   3   9      566.19      605.07     11.38 o 
   5   3   9       92.49       80.70     16.48 o 
 -14   4   9       46.53       43.19     30.68 o 
 -12   4   9      195.47      177.92     30.13 o 
 -10   4   9      351.48      429.94     21.61 o 
  -8   4   9      387.22      423.75     18.77 o 
  -6   4   9      273.63      324.69     18.76 o 
  -4   4   9      766.93      809.22     21.64 o 
   6   4   9       20.46       11.93     10.80 o 
 -13   5   9       64.80       38.07     24.43 o 
 -11   5   9      108.69       98.89     21.03 o 
  -9   5   9      281.81      319.54     18.76 o 
  -7   5   9      337.11      319.60     21.61 o 
  -5   5   9      163.94      180.19     20.46 o 
 -12   6   9       73.58       82.97     22.16 o 
 -10   6   9      113.29      177.88     22.16 o 
  -8   6   9       48.47       77.85     18.75 o 
  -6   6   9      101.71      129.58      8.52 o 
  -9   7   9       47.10       50.00     21.59 o 
  -7   7   9       62.08       93.19     26.14 o 
  -5  -7  10       54.93       68.76     11.36 o 
  -3  -7  10       38.23       26.14     16.48 o 
  -1  -7  10       45.95       31.25     24.43 o 
 -12  -6  10       48.01       37.50     17.62 o 
 -10  -6  10       61.56       27.28     14.21 o 
  -8  -6  10      164.22       68.78      2.27 o 
  -4  -6  10       59.69       52.28     10.80 o 
  -2  -6  10       98.39      127.87     13.64 o 
   0  -6  10       12.16       14.77     11.36 o 
   2  -6  10       31.67        7.95     23.30 o 
 -13  -5  10      107.26       66.49     45.46 o 
  -7  -5  10      476.78      445.99     31.86 o 
  -5  -5  10      178.84      168.26      5.68 o 
  -3  -5  10       84.74       93.40     16.20 o 
  -1  -5  10       56.26       49.01     10.23 o 
   1  -5  10       58.34       21.03     19.32 o 
   3  -5  10       20.24       20.09     16.46 o 
   5  -5  10        6.75       10.05      7.11 o 
 -14  -4  10       64.08       20.46     11.37 o 
 -12  -4  10      109.14      100.59     10.80 o 
 -10  -4  10      350.17      387.28     14.79 o 
  -8  -4  10      264.99      311.58     10.80 o 
  -6  -4  10      635.02      717.16      7.97 o 
  -4  -4  10      374.30      387.33     11.94 o 
  -2  -4  10      470.77      452.14     22.76 o 
   0  -4  10      239.47      231.96     20.47 o 
   2  -4  10        1.24       38.74     10.19 o 
   4  -4  10       57.52       34.66     22.16 o 
   6  -4  10       11.69       38.07     17.05 o 
 -13  -3  10      108.73       96.05     32.39 o 
 -11  -3  10      372.55      333.28     79.62 o 
  -9  -3  10      282.23      319.56     24.45 o 
  -5  -3  10      821.35      915.87     18.23 o 
  -3  -3  10      344.62      287.79     30.71 o 
  -1  -3  10      165.77      173.56     26.43 o 
   1  -3  10      112.38      153.29     44.33 o 
   3  -3  10       17.81       20.82     15.63 o 
   5  -3  10       33.18       27.27     10.80 o 
   7  -3  10       12.67       20.45     15.91 o 
 -14  -2  10      144.22      154.60     30.12 o 
 -12  -2  10      359.43      349.76     34.12 o 
 -10  -2  10      667.98      766.78     37.57 o 
  -8  -2  10      632.97      540.23     14.23 o 
  -6  -2  10     1012.24     1010.01     23.94 o 
  -4  -2  10      916.90      920.84     22.79 o 
  -2  -2  10     1055.74     1029.49     29.07 o 
   0  -2  10      274.05      304.39     27.01 o 
   2  -2  10       73.92       61.56     10.65 o 
   4  -2  10       28.86       38.07     11.36 o 
   6  -2  10       78.10       75.01     18.18 o 
 -17  -1  10       33.58       43.18     17.61 o 
 -15  -1  10       55.69       50.01     22.16 o 
 -13  -1  10      283.48      290.55     30.70 o 
 -11  -1  10      532.44      635.03     26.74 o 
  -9  -1  10       19.33       44.89     24.43 o 
  -7  -1  10     1167.63     1243.82     31.94 o 
  -5  -1  10      691.29      646.91      7.40 o 
  -3  -1  10      430.02      378.93     14.79 o 
  -1  -1  10      935.03     1092.97     19.94 o 
   1  -1  10       64.45       73.38     16.20 o 
   3  -1  10       49.18       66.48     24.43 o 
   5  -1  10       28.51       55.68     15.91 o 
 -16   0  10      134.74       68.77     39.78 o 
 -14   0  10      237.14      194.43     14.78 o 
 -12   0  10      664.48      665.97     62.04 o 
 -10   0  10      498.29      529.18     13.66 o 
  -8   0  10      567.88      590.25     18.21 o 
  -6   0  10     1338.91     1386.77     22.26 o 
  -4   0  10      292.91      335.55     32.99 o 
  -2   0  10     1729.94     1948.98     26.85 o 
   0   0  10      197.82      202.96     14.78 o 
   2   0  10       94.69      114.80     22.73 o 
   4   0  10       27.18       62.50     15.34 o 
   6   0  10       67.35       50.01     17.05 o 
   8   0  10        1.78       10.23     22.73 o 
 -15   1  10       54.49       59.10     11.36 o 
 -13   1  10      284.30      280.32     15.35 o 
 -11   1  10      532.67      586.10     29.02 o 
  -7   1  10     1169.56     1196.50     21.10 o 
  -5   1  10      698.83      685.65     23.92 o 
  -3   1  10      436.99      433.57     22.19 o 
  -1   1  10      929.66      934.53     18.23 o 
   3   1  10       48.87       69.89     22.73 o 
   5   1  10       28.09       30.12      9.09 o 
   7   1  10       20.63       31.25     20.46 o 
 -16   2  10      107.37      114.80     21.03 o 
 -14   2  10      141.34      164.26     17.62 o 
 -12   2  10      361.07      378.76     40.95 o 
 -10   2  10      654.65      709.26     15.94 o 
  -8   2  10      649.11      741.78     37.00 o 
  -6   2  10     1001.54     1058.99     19.38 o 
  -4   2  10      919.43      898.06     22.79 o 
  -2   2  10     1049.29     1088.75     19.95 o 
   4   2  10       28.67       52.28      9.66 o 
   6   2  10       78.24       93.20     20.46 o 
 -15   3  10       35.16       78.98     25.57 o 
 -13   3  10      109.37      107.98     26.71 o 
 -11   3  10      374.59      399.25     21.04 o 
  -9   3  10      285.68      303.65     18.20 o 
  -7   3  10      196.05      282.54     17.62 o 
  -5   3  10      831.60      844.13     21.64 o 
  -3   3  10      337.32      346.93     11.37 o 
 -14   4  10       63.44       98.88     18.18 o 
 -12   4  10      109.03      119.35     21.60 o 
 -10   4  10      343.92      305.95     21.04 o 
  -8   4  10      261.98      316.70     21.61 o 
  -6   4  10      644.96      709.22     19.92 o 
  -4   4  10      363.60      324.76     48.91 o 
   6   4  10       11.37        3.41     15.34 o 
 -13   5  10      107.91       94.34     25.01 o 
 -11   5  10      115.23      131.28     22.73 o 
  -9   5  10       31.30       71.03     19.32 o 
  -7   5  10      482.34      532.47     24.46 o 
  -5   5  10      179.32      169.96     19.90 o 
 -12   6  10       46.44       25.00     25.00 o 
 -10   6  10       63.96       80.69     22.73 o 
  -8   6  10      161.36      152.90     17.05 o 
  -6   6  10       57.01       71.03     11.36 o 
  -9   7  10       36.71       28.41     19.89 o 
  -7   7  10       37.57       15.91     19.32 o 
  -3  -7  11       60.94       90.35     19.89 o 
 -10  -6  11       47.79        7.96      4.55 o 
  -8  -6  11      119.53       14.21     11.37 o 
  -4  -6  11       29.23       26.14     19.89 o 
  -2  -6  11       65.30       57.96     14.77 o 
   0  -6  11        8.67        6.82     14.77 o 
 -13  -5  11       35.03       43.18     14.77 o 
 -11  -5  11       97.81       67.63     12.50 o 
  -9  -5  11      151.16      147.21     10.80 o 
  -7  -5  11      131.72      117.65     18.19 o 
  -5  -5  11      133.47       97.76     14.78 o 
  -3  -5  11       50.13       69.16     23.30 o 
  -1  -5  11       57.52       63.26      9.66 o 
   1  -5  11        7.48        0.57     10.80 o 
 -14  -4  11      136.00       37.51     19.32 o 
 -12  -4  11       95.58       60.24     15.34 o 
 -10  -4  11      224.21      285.38     15.35 o 
  -8  -4  11      217.17      248.43     11.94 o 
  -6  -4  11      492.19      481.87     13.08 o 
  -4  -4  11       78.81      102.29     10.80 o 
  -2  -4  11      188.37      172.01     20.75 o 
   0  -4  11       94.40       95.18     16.48 o 
   2  -4  11       44.20       29.06     12.09 o 
   4  -4  11       45.56        9.09     24.43 o 
 -15  -3  11       50.13       14.77     10.80 o 
 -13  -3  11      102.07       76.72     26.14 o 
 -11  -3  11      380.94      393.56     18.20 o 
  -9  -3  11      370.34      442.48     15.92 o 
  -7  -3  11      293.85      290.57     15.35 o 
  -5  -3  11       82.04       97.75     13.64 o 
  -3  -3  11      268.29      290.55      7.96 o 
  -1  -3  11      125.27      152.31     28.99 o 
   1  -3  11       24.12       43.75     14.77 o 
   3  -3  11      125.44       94.71     18.07 o 
   5  -3  11        3.22       20.45     23.30 o 
 -16  -2  11       15.42       27.84     21.59 o 
 -14  -2  11      181.41      156.88     43.20 o 
 -12  -2  11      183.52      209.75     15.35 o 
 -10  -2  11      917.54     1000.20     23.92 o 
  -8  -2  11      739.23      750.43     16.51 o 
  -6  -2  11      350.17      341.25     14.22 o 
  -4  -2  11      302.80      327.56     10.80 o 
  -2  -2  11      590.14      586.21     18.21 o 
   0  -2  11      215.55      208.93     12.95 o 
   4  -2  11       48.13       94.33     26.14 o 
   6  -2  11       35.83       43.75     23.87 o 
 -15  -1  11       46.43       34.66     11.36 o 
 -13  -1  11       97.70       96.04     19.32 o 
 -11  -1  11      447.62      427.21     21.62 o 
  -9  -1  11      977.54      981.13     18.80 o 
  -7  -1  11      416.98      478.43     16.50 o 
  -5  -1  11      572.42      612.42      7.40 o 
  -3  -1  11      322.69      316.78     10.81 o 
  -1  -1  11      151.37      176.21     15.92 o 
   1  -1  11       47.47       52.66     11.63 o 
   5  -1  11       33.10       14.77     13.64 o 
 -16   0  11       74.86       91.49     28.98 o 
 -14   0  11      206.53      165.99     27.29 o 
 -12   0  11      441.37      399.32     15.36 o 
 -10   0  11      293.90      344.03     17.06 o 
  -8   0  11     1187.88     1259.51     21.67 o 
  -6   0  11     1103.50     1248.49     21.09 o 
  -4   0  11      325.95      330.44     10.81 o 
  -2   0  11      439.96      539.90     17.64 o 
   0   0  11       64.48       69.90     16.48 o 
   2   0  11       81.25       48.30     27.28 o 
   4   0  11       43.17       40.91     23.30 o 
   6   0  11        6.54       17.05     19.32 o 
 -15   1  11       47.88       66.48     24.43 o 
 -13   1  11      100.42       93.20     20.46 o 
 -11   1  11      442.96      465.32     19.34 o 
  -9   1  11     1001.22     1195.45     26.21 o 
  -7   1  11      401.30      358.38     17.07 o 
  -5   1  11      569.63      649.97     15.37 o 
  -3   1  11      324.95      303.70     18.20 o 
  -1   1  11      154.46      192.70     16.48 o 
   3   1  11       21.54       28.41     30.11 o 
   5   1  11       33.56       87.50     17.05 o 
   7   1  11        3.54        9.66     19.32 o 
 -14   2  11      181.62      207.47     26.15 o 
 -12   2  11      182.31      184.17     18.19 o 
 -10   2  11      917.69     1043.49     24.49 o 
  -8   2  11      732.10      805.07     21.64 o 
  -6   2  11      347.10      355.47     36.97 o 
  -4   2  11      296.45      290.59     10.24 o 
  -2   2  11      587.20      575.39     21.63 o 
   4   2  11       47.24       35.23     13.64 o 
   6   2  11       36.32       38.07     23.30 o 
 -15   3  11       52.05       90.35     47.16 o 
 -13   3  11      104.85      138.10     26.71 o 
 -11   3  11      379.27      423.70     25.02 o 
  -9   3  11      368.62      346.93     22.75 o 
  -7   3  11      302.58      292.85     20.47 o 
  -5   3  11       89.11      114.80      9.66 o 
  -3   3  11      264.27      248.47     21.61 o 
   5   3  11        3.47        2.27     15.91 o 
 -14   4  11      135.50      143.79     39.78 o 
 -12   4  11       95.08      136.39     22.73 o 
 -10   4  11      220.12      188.17     20.47 o 
  -8   4  11      215.13      267.76     19.90 o 
  -6   4  11      494.65      518.85     20.48 o 
  -4   4  11       75.70       90.36     21.59 o 
 -13   5  11       34.03       44.89     26.14 o 
 -11   5  11       99.92       96.04     25.01 o 
  -9   5  11      148.31      151.19     23.87 o 
  -7   5  11      135.92      165.96     28.99 o 
  -5   5  11      133.76      168.23     19.32 o 
 -10   6  11       46.99       46.03     22.73 o 
  -8   6  11      121.50      139.81     19.89 o 
  -6   6  11       55.09      102.28     24.43 o 
  -4  -6  12       28.65       25.00     21.02 o 
  -2  -6  12        9.84        3.41      4.55 o 
 -11  -5  12       97.45       48.87     25.57 o 
  -9  -5  12       72.85       69.90     12.50 o 
  -7  -5  12       42.94       54.55      4.55 o 
  -5  -5  12      132.07       93.21     14.78 o 
  -3  -5  12       47.37       68.63     22.16 o 
  -1  -5  12       31.51       18.05      9.94 o 
 -12  -4  12      122.82      124.46     17.05 o 
 -10  -4  12      194.23      216.01     15.35 o 
  -8  -4  12      174.96      198.95     10.80 o 
  -6  -4  12       74.42       78.99      9.66 o 
  -4  -4  12      266.78      243.34     14.21 o 
  -2  -4  12      101.29      110.45     19.32 o 
   0  -4  12       52.25       40.35     14.21 o 
   2  -4  12       59.26       30.85     17.05 o 
 -15  -3  12       70.69       33.53     19.32 o 
 -13  -3  12       71.97      188.10     35.23 o 
 -11  -3  12      169.74      186.44     16.48 o 
  -9  -3  12      292.86      330.35     16.49 o 
  -7  -3  12      185.16      139.84     32.40 o 
  -5  -3  12       71.15       62.51      7.39 o 
  -3  -3  12      160.12      158.59     22.74 o 
  -1  -3  12      137.37      117.98     43.20 o 
   1  -3  12       58.68       24.64     21.03 o 
   3  -3  12       12.24        6.82     11.58 o 
 -16  -2  12       65.39       55.69     26.14 o 
 -14  -2  12      111.15       80.70     28.42 o 
 -12  -2  12      353.46      333.24     19.33 o 
 -10  -2  12      414.58      505.08     20.48 o 
  -8  -2  12      275.85      241.08     16.49 o 
  -6  -2  12      193.30      106.87     34.11 o 
  -4  -2  12      257.82      267.80     17.06 o 
  -2  -2  12      217.62      265.49     12.51 o 
   0  -2  12      121.38      119.66     28.70 o 
   2  -2  12      111.36      116.49     24.15 o 
 -15  -1  12      135.99       76.73     19.89 o 
 -13  -1  12      122.08      139.81     19.89 o 
 -11  -1  12      387.05      465.23     19.34 o 
  -9  -1  12      728.79      701.37     19.93 o 
  -7  -1  12       52.97       63.64     10.80 o 
  -5  -1  12      346.41      333.27     10.81 o 
  -3  -1  12      127.59      147.21     13.07 o 
  -1  -1  12      131.10      152.89     31.83 o 
   1  -1  12       86.15       95.55     13.82 o 
   3  -1  12       19.51       29.55     21.02 o 
   5  -1  12        2.33       26.14     21.59 o 
 -16   0  12       85.44       75.01     21.03 o 
 -14   0  12      199.47      164.28     21.03 o 
 -12   0  12      323.64      396.34     21.04 o 
 -10   0  12     1305.58     1368.94     27.94 o 
  -8   0  12       11.59       34.66     15.91 o 
  -6   0  12      495.13      525.73     31.29 o 
  -4   0  12      397.11      378.83     17.63 o 
  -2   0  12        4.17       21.59     14.77 o 
   0   0  12      452.74      366.91     20.48 o 
 -15   1  12      136.40       90.37     30.12 o 
 -13   1  12      121.22      127.88     27.28 o 
 -11   1  12      389.17      349.78     19.91 o 
  -9   1  12      723.07      817.49     25.62 o 
  -7   1  12       61.82       87.51     19.89 o 
  -5   1  12      344.48      327.58     32.99 o 
  -3   1  12      131.26      134.71     19.32 o 
  -1   1  12      130.69      131.29     18.76 o 
   3   1  12       18.84       63.64     10.80 o 
 -14   2  12      109.24      121.05     28.42 o 
 -12   2  12      347.44      338.35     25.02 o 
 -10   2  12      414.91      176.32     22.18 o 
  -8   2  12      271.33      225.16     22.74 o 
  -6   2  12      192.66      194.42     12.51 o 
  -4   2  12      257.28      267.80     31.84 o 
  -2   2  12      217.35      238.77     18.76 o 
 -13   3  12       71.33       85.81     25.00 o 
 -11   3  12      171.64      200.65     21.60 o 
  -9   3  12      291.67      277.47     22.74 o 
  -7   3  12      185.94      202.94     43.20 o 
  -5   3  12       78.33       76.72     27.85 o 
  -3   3  12      161.61      213.72     30.69 o 
 -12   4  12      123.84      138.10     26.71 o 
 -10   4  12      192.54      165.98     23.31 o 
  -8   4  12      170.27      188.14     18.76 o 
  -6   4  12       76.83      126.16     32.39 o 
  -4   4  12      268.45      220.60     19.90 o 
 -11   5  12       97.23       29.55     24.44 o 
  -9   5  12       72.05       97.74     11.93 o 
  -7   5  12       43.68       61.37     25.00 o 
  -5   5  12      133.82      152.89     27.85 o 
  -6   6  12       84.07       75.01     25.00 o 
  -9  -5  13       64.05       48.30     10.23 o 
  -7  -5  13       38.49       27.84     10.23 o 
  -5  -5  13       74.39       14.77     10.80 o 
  -3  -5  13       22.03       32.96     26.71 o 
  -1  -5  13       11.28        7.39     10.80 o 
 -12  -4  13      140.60      119.35     16.48 o 
 -10  -4  13       69.32       81.83     19.32 o 
  -8  -4  13      137.53      143.79     21.60 o 
  -6  -4  13       79.64       77.85     26.71 o 
  -4  -4  13      150.94      121.06     11.37 o 
  -2  -4  13       54.11       59.25     18.47 o 
   0  -4  13       22.63       12.50      9.40 o 
 -13  -3  13      115.62      114.80     19.32 o 
 -11  -3  13       78.11      124.45     15.34 o 
  -9  -3  13      243.43      258.10     11.94 o 
  -7  -3  13       96.08       93.20     11.37 o 
  -5  -3  13      248.76      267.77      9.66 o 
  -3  -3  13        9.03       21.02     13.07 o 
  -1  -3  13       83.93       97.49     13.24 o 
   1  -3  13       18.38       29.62     14.46 o 
 -12  -2  13      119.33      121.05     19.89 o 
 -10  -2  13      231.47      246.16     18.76 o 
  -8  -2  13      361.18      305.96     55.16 o 
  -6  -2  13      147.48      136.41     14.21 o 
  -4  -2  13      168.19      148.92     20.46 o 
  -2  -2  13      103.82       79.00     21.60 o 
   0  -2  13      152.29       89.48     29.84 o 
 -15  -1  13       63.42       68.76     12.50 o 
 -13  -1  13      126.00      109.69     22.17 o 
 -11  -1  13      184.75      184.17     20.46 o 
  -9  -1  13      104.56       88.66     18.19 o 
  -7  -1  13      335.93      381.58      9.10 o 
  -5  -1  13      194.56      168.26      9.66 o 
  -3  -1  13       85.05      138.10     14.21 o 
  -1  -1  13      139.42      129.59     18.76 o 
   1  -1  13       43.46       56.67     15.20 o 
 -14   0  13       62.11       61.37     23.87 o 
 -12   0  13      172.76      168.25     21.60 o 
 -10   0  13      536.84      449.47     22.19 o 
  -8   0  13        1.71        0.00     15.91 o 
  -6   0  13      404.28      335.58     47.21 o 
  -4   0  13      436.75      501.70     20.48 o 
  -2   0  13       97.09      136.39     19.32 o 
   0   0  13       80.87       48.30     21.03 o 
   4   0  13        3.47       19.32     25.00 o 
 -15   1  13       62.05       64.78     19.32 o 
 -13   1  13      125.53      102.30     24.44 o 
 -11   1  13      186.16      188.15     20.46 o 
  -9   1  13      106.82       69.90     20.46 o 
  -7   1  13      341.85      234.30     57.44 o 
  -5   1  13      192.99      145.53     21.60 o 
  -3   1  13       83.06       47.17     12.50 o 
  -1   1  13      140.17      115.95     22.73 o 
   3   1  13        3.51       10.80     22.73 o 
 -14   2  13       33.54       20.46     26.14 o 
 -12   2  13      120.17      103.44     24.44 o 
 -10   2  13      229.23      258.10     24.45 o 
  -8   2  13      360.37      417.42     18.77 o 
  -6   2  13      150.02      131.30     22.74 o 
  -4   2  13      165.96      209.74     19.89 o 
  -2   2  13      101.52       96.05     17.62 o 
 -13   3  13      116.09      127.87     27.28 o 
 -11   3  13       81.17       75.01     25.00 o 
  -9   3  13      240.75      220.58     49.46 o 
  -7   3  13       95.75       63.65     19.32 o 
  -5   3  13      253.92      253.00     19.33 o 
 -12   4  13      139.98      186.42     26.71 o 
 -10   4  13       69.16      136.38     24.44 o 
  -8   4  13      135.61      145.50     25.58 o 
  -6   4  13       79.19      100.58     24.44 o 
  -4   4  13      153.08      169.94     13.64 o 
  -9   5  13       64.33       10.23     17.05 o 
  -7   5  13       37.85       25.57     22.16 o 
  -5   5  13       75.37       71.03     16.48 o 
 -10  -4  14      119.84       80.70     27.28 o 
  -8  -4  14      103.25       73.88      9.09 o 
  -6  -4  14       57.33       50.01     22.16 o 
  -2  -4  14       39.06       40.91     20.46 o 
 -13  -3  14       72.63       46.03     20.46 o 
 -11  -3  14       52.26       85.80     17.05 o 
  -9  -3  14      150.19      164.26     17.62 o 
  -7  -3  14      131.71      132.99      8.53 o 
  -5  -3  14       51.65       35.23     17.05 o 
  -1  -3  14       15.95       43.75     23.86 o 
 -14  -2  14       66.81       27.28     20.46 o 
 -12  -2  14       62.17       16.48     21.03 o 
 -10  -2  14      188.27      148.93     22.17 o 
  -8  -2  14      229.67      250.70      9.66 o 
  -6  -2  14      159.92      173.93     21.60 o 
  -4  -2  14       24.75       43.75     18.18 o 
   0  -2  14       29.55       40.91     18.18 o 
 -13  -1  14      111.38      106.84     23.30 o 
 -11  -1  14      179.50      172.23     21.60 o 
  -9  -1  14      267.52      277.45     12.51 o 
  -7  -1  14      213.37      213.74     15.35 o 
  -5  -1  14       58.49       59.10     10.23 o 
  -3  -1  14       70.76      105.13     25.00 o 
  -1  -1  14       16.45       13.07     18.75 o 
 -14   0  14       77.26      111.38     25.57 o 
 -12   0  14      124.52      111.39     22.17 o 
 -10   0  14       92.42       34.67     22.16 o 
  -8   0  14     1073.00     1189.50     21.08 o 
  -4   0  14      170.75      162.57     13.64 o 
  -2   0  14       63.27       82.97     19.32 o 
   0   0  14        7.75       25.00     40.34 o 
   2   0  14        5.98       11.36     22.73 o 
 -13   1  14      111.36      142.08     25.01 o 
 -11   1  14      180.64      158.59     22.74 o 
  -9   1  14      264.76      272.90     34.68 o 
  -7   1  14      215.14      285.37     20.47 o 
  -5   1  14       59.25       44.89     14.21 o 
  -3   1  14       69.29      102.29     21.59 o 
  -1   1  14       17.76       13.07     21.59 o 
 -10   2  14      185.82      202.93     25.58 o 
  -8   2  14      227.78      243.31     23.31 o 
  -6   2  14      160.84      152.90     13.07 o 
  -4   2  14       23.58       28.41     11.93 o 
  -2   2  14       44.50       57.96     22.73 o 
 -11   3  14       51.46       72.73     24.43 o 
  -9   3  14      151.66      154.60     13.07 o 
  -7   3  14      130.59      148.91     13.07 o 
  -5   3  14       51.41       55.69     26.14 o 
  -3   3  14       15.89       38.07     20.45 o 
  -8   4  14      101.69       87.52     29.55 o 
  -6   4  14       56.36       87.51     21.02 o 
  -4   4  14       20.99        3.98     24.43 o 
 -11  -3  15      130.82       72.75     20.46 o 
  -9  -3  15       44.43       31.25     20.46 o 
  -7  -3  15       73.31       52.28     19.89 o 
  -5  -3  15       19.65       30.11     17.61 o 
 -12  -2  15       54.18       54.55     19.89 o 
 -10  -2  15       68.27       48.30     18.75 o 
  -8  -2  15      128.00      134.70     19.32 o 
  -6  -2  15       60.94       54.55     24.43 o 
  -4  -2  15       51.41       31.82     11.93 o 
  -2  -2  15        6.04       57.95     18.18 o 
 -13  -1  15       52.85       19.32     23.30 o 
 -11  -1  15       90.61       63.65     31.26 o 
  -9  -1  15      289.44      253.01     17.06 o 
  -7  -1  15       12.03       48.86     18.18 o 
  -5  -1  15       30.18       17.05     17.05 o 
  -3  -1  15       64.21      115.92     21.03 o 
  -1  -1  15        9.16       32.95     11.93 o 
 -12   0  15      101.67       68.76     25.01 o 
 -10   0  15      147.17      162.55     21.03 o 
  -8   0  15      138.74      136.41     17.62 o 
  -6   0  15        3.08        3.41     19.89 o 
  -4   0  15       46.13       63.64     11.93 o 
  -2   0  15       50.13       42.05     14.77 o 
   0   0  15       10.31       14.20     22.73 o 
 -11   1  15       89.22       82.97     23.30 o 
  -9   1  15      289.42      267.79     34.68 o 
  -7   1  15       13.40       15.91     13.64 o 
  -5   1  15       31.47       33.52     12.50 o 
  -1   1  15        8.49       22.73     22.73 o 
 -10   2  15       68.29       98.88     18.18 o 
  -8   2  15      128.14       96.05     44.33 o 
  -6   2  15       59.32       51.14     22.73 o 
  -4   2  15       53.42       93.19     14.77 o 
  -2   2  15        5.84       12.50     24.43 o 
  -9   3  15       44.53       20.46     27.27 o 
  -7   3  15       72.05       62.51     27.28 o 
  -5   3  15       19.99       13.64     23.86 o 
  -8  -2  16       24.26        6.25     10.80 o 
  -6  -2  16       55.58       40.91     24.43 o 
  -9  -1  16       65.98       96.03     22.16 o 
  -7  -1  16      133.36       85.82     42.06 o 
  -5  -1  16       48.80       50.00     21.59 o 
 -10   0  16       84.55       90.36     11.37 o 
  -8   0  16       24.77       27.27     14.77 o 
  -6   0  16      146.52      145.50     42.06 o 
  -9   1  16       67.84       68.76     28.98 o 
  -7   1  16      130.12       81.84     14.78 o 
  -5   1  16       50.94       54.55     25.57 o 
                                                 
